# Supplementary material for: Self-assembled dendrimer polyamide nanofilms with enhanced effective pore area for ion separation
Source: Nat Commun. 2024 Jan 11;15:471. doi: 10.1038/s41467-023-44530-2 (PMC10784486; doi:10.1038/s41467-023-44530-2)
Supplement: Supplementary file 4 — Supplementary Software [file 41467_2023_44530_MOESM4_ESM.zip]

Archive with 8 entries (7 files):
- Supplementary Software/Main.m
- Supplementary Software/Mainfitting5.m
- Supplementary Software/Module.m
- Supplementary Software/SDEM.m
- Supplementary Software/SDEM2.m
- Supplementary Software/SDEMapp.mlapp
- Supplementary Software/Upsolver.m
- Supplementary Software/
