# Supplementary material for: Self-assembled dendrimer polyamide nanofilms with enhanced effective pore area for ion separation
Source: Nat Commun. 2024 Jan 11;15:471. doi: 10.1038/s41467-023-44530-2 (PMC10784486; doi:10.1038/s41467-023-44530-2)
Supplement: Supplementary file 4 — Supplementary Software [file 41467_2023_44530_MOESM4_ESM.zip › Supplementary Software/Main.m]

function [plilist,pmglist] = main(cfli, cfmg, jv, Rli, Rmg, k)

    plilist = zeros(1,length(cfli));
    pmglist = zeros(1,length(cfli));
    
    for i = 1:3
        x0 = [100,5]*1e4; % initial guess
        options  = optimoptions(@lsqnonlin,'Display','iter');
        f = @(x)mainfitting5(x, cfli(i), cfmg(i), jv(i), Rli(i), Rmg(i), k);
        p = lsqnonlin(f,x0,zeros(size(x0)),[],options); % solve nonlinear regression
        plilist(i) = p(1)/1e4;
        pmglist(i) = p(2)/1e4;
    end
end
