# Supplementary material for: Self-assembled dendrimer polyamide nanofilms with enhanced effective pore area for ion separation
Source: Nat Commun. 2024 Jan 11;15:471. doi: 10.1038/s41467-023-44530-2 (PMC10784486; doi:10.1038/s41467-023-44530-2)
Supplement: Supplementary file 4 — Supplementary Software [file 41467_2023_44530_MOESM4_ESM.zip › Supplementary Software/Module.m]

function R = module(A)
Pressure = 4; % bar, target constant pressure
cf1 = 3.4; % mM, Li feed
cf2 = 19.6; % mM, Mg feed
cf3 = cf1 + 2*cf2; % mM, Cl feed
A = A; % LMH/bar, water permeance

% main loop
dWR = 0.01; % water recovery step size
WR = 0.7; % target final water recovery
n = WR/dWR; % number of steps
m = 1; % step indicator

jvlist = zeros(1, n);
cflist1 = zeros(1, n+1);
cflist2 = zeros(1, n+1);
cflist3 = zeros(1, n+1);
cplist1 = zeros(1, n);
cplist2 = zeros(1, n);
cplist3 = zeros(1, n);
cpmlist1 = zeros(1, n);
cpmlist2 = zeros(1, n);
plist1 = zeros(1, n);
plist2 = zeros(1, n);
rlilist = zeros(1, n+1);
%Plist = zeros(1, n+1);
cflist1(m) = cf1;
cflist2(m) = cf2;
cflist3(m) = cf3;

while m<=n
    if m==1
        jvguess = 0.1;
    else
        jvguess = jvlist(m-1)+0.1;
    end
    
    y = SDEM2([Pressure, cflist1(m), cflist2(m), cflist3(m),jvguess], A);
    cplist1(m) = y(1);
    cplist2(m) = y(2);
    cplist3(m) = y(3);
    cpmlist1(m) = mean(cplist1(1:m));
    cpmlist2(m) = mean(cplist2(1:m));
    cpmlist3(m) = mean(cplist3(1:m));
    rlilist(m+1) = m*dWR*mean(cplist1(1:m))/cf1;
    cflist1(m+1) = ((1-(m-1)*dWR)*cflist1(m)-dWR*cplist1(m))/(1-(m-1)*dWR-dWR);
    cflist2(m+1) = ((1-(m-1)*dWR)*cflist2(m)-dWR*cplist2(m))/(1-(m-1)*dWR-dWR);
    cflist3(m+1) = ((1-(m-1)*dWR)*cflist3(m)-dWR*cplist3(m))/(1-(m-1)*dWR-dWR);
    
    jvlist(m) = y(4);
    plist1(m) = y(5);
    plist2(m) = y(6);
    m = m+1;
    display(m);
end
% Post-process
%Rlist1 = 1-cplist1./cflist1(1:n); % Local Li rejection
%Rlist2 = 1-cplist2./cflist2(1:n); % Local Mg rejection
%Slist = (1-Rlist1)./(1-Rlist2); % Local selectivity
%Rover1 = 1-cpmlist1/cf1; % Cumulative Li rejection
%Rover2 = 1-cpmlist2/cf2; % Cumulative Mg rejection
%Sover = (1-Rover1)./(1-Rover2); % Cumulative selectivity
%jvlist = jvlist*3.6; % Flux converted to LMH
%MLR = cflist2./cflist1*(24/7); % MLR

R = rlilist*100;
