# Supplementary material for: Self-assembled dendrimer polyamide nanofilms with enhanced effective pore area for ion separation
Source: Nat Commun. 2024 Jan 11;15:471. doi: 10.1038/s41467-023-44530-2 (PMC10784486; doi:10.1038/s41467-023-44530-2)
Supplement: Supplementary file 4 — Supplementary Software [file 41467_2023_44530_MOESM4_ESM.zip › Supplementary Software/SDEM2.m]

function y = SDEM(X,A)

Pressure = X(1);
c1 = X(2);
c2 = X(3);
c3 = X(4);

z1 = 1; % Li
z2 = 2; % Mg
z3 = -1; % Cl

c0 = c1+c2+c3;
u0 = (z1^2*c1+z2^2*c2+z3^2*c3)/c0;

pi = z1*z2*z3;
sigma = z1+z2+z3;

if X(5) == 0.1
    Jv = A*(Pressure-8.314*298/1e5*(c1*2*0.97+c2*3*0.9643*c2^(-0.025)))/3.6; % um/s
else
    Jv = X(5);
end
Jv_old = 0;
while abs(Jv-Jv_old)>0.001
    P = [46.6777 	0.4084];
    %P = PCF(c1, c2); % permeability as a function of Li, Mg conc.
    p1 = P(1);
    p2 = P(2);
    p3 = p1;
    
    b02 = (z2^2-z3^2)/p1-(z1^2-z3^2)/p2+(z1^2-z2^2)/p3;
    b12 = z1*(z2^2-z3^2)/p1-z2*(z1^2-z3^2)/p2+z3*(z1^2-z2^2)/p3;
    
    b01 = (z2-z3)/p1-(z1-z3)/p2+(z1-z2)/p3;
    b11 = z1*(z2-z3)/p1-z2*(z1-z3)/p2+z3*(z1-z2)/p3;
    b_11 = 1/z1*(z2-z3)/p1-1/z2*(z1-z3)/p2+1/z3*(z1-z2)/p3;
    
    fun = @(x)upsolver(x,pi,b02,b12,b01,b11,b_11,u0,c0,z1,z2,z3,Jv);
    x0 = -pi*(u0^2*b_11+u0*b02+pi*b01)/(u0^2*b01+u0*b12+pi*b11)+1e-6;
    options = optimset('Display','off');
    up = fsolve(fun,x0,options);
    
    m1 = (pi*b02+b12*up)^2-4*pi*(pi*b01+b11*up)*(pi*b_11+b01*up);
    m2 = pi*b02+b12*up;
    m3 = 2*(pi*b_11+b01*up);
    fp = (m1^0.5-m2)/m3;
    fm = (m1^0.5+m2)/m3;
    
    n1 = (fm+u0)/(fm+up);
    n2 = fm/(fm+fp);
    n3 = (fp-u0)/(fp-up);
    n4 = fp/(fm+fp);
    cp = c0*n1^n2*n3^n4;
    
    cp1 = cp*(up+z2*z3)/(z1-z2)/(z1-z3);
    cp2 = cp*(up+z1*z3)/(z2-z1)/(z2-z3);
    cp3 = cp*(up+z2*z1)/(z3-z2)/(z3-z1);
    
    % Update for the next iteration
    Jv_old = Jv;
    %c1 = cp1+(X(2)-cp1)*exp(Jv*3.6/100);%concentration polarization neglected
    %c2 = cp2+(X(3)-cp2)*exp(Jv*3.6/100);
    %c3 = c1 + 2*c2;
    %c0 = c1+c2+c3;
    u0 = (z1^2*c1+z2^2*c2+z3^2*c3)/c0;
    Jv_new = A*(Pressure-8.314*298/1e5*(c1*2*0.97+c2*3*0.9643*c2^(-0.025)...
        -cp1*2*0.97-cp2*3*0.9643*c2^(-0.025)))/3.6;%um/s
    Jv = 0.5*Jv_old+0.5*Jv_new;
end
y = [cp1, cp2, cp3, Jv, p1, p2];
end
