# Supplementary material for: Self-assembled dendrimer polyamide nanofilms with enhanced effective pore area for ion separation
Source: Nat Commun. 2024 Jan 11;15:471. doi: 10.1038/s41467-023-44530-2 (PMC10784486; doi:10.1038/s41467-023-44530-2)
Supplement: Supplementary file 4 — Supplementary Software [file 41467_2023_44530_MOESM4_ESM.zip › Supplementary Software/Upsolver.m]

function y=upsolver(x,pi,b02,b12,b01,b11,b_11,u0,c0,z1,z2,z3,jv)
up=x;
m1 = (pi*b02+b12*up)^2-4*pi*(pi*b01+b11*up)*(pi*b_11+b01*up);
m2 = pi*b02+b12*up;
m3 = 2*(pi*b_11+b01*up);
fp = (m1^0.5-m2)/m3;
fm = (m1^0.5+m2)/m3;

n1 = (fm+u0)/(fm+up);
n2 = fm/(fm+fp);
n3 = (fp-u0)/(fp-up);
n4 = fp/(fm+fp);
cp = c0*n1^n2*n3^n4;

y=(c0/cp-1)*(z1-z2)*(z2-z3)*(z1-z3)/(pi*b_11+b01*up)-jv;
