# Supplementary material for: Self-assembled dendrimer polyamide nanofilms with enhanced effective pore area for ion separation
Source: Nat Commun. 2024 Jan 11;15:471. doi: 10.1038/s41467-023-44530-2 (PMC10784486; doi:10.1038/s41467-023-44530-2)
Supplement: Supplementary file 5 — Source Data [file 41467_2023_44530_MOESM5_ESM.xlsx]

## Sheet: Fig.3a,3b,3c,3d
Fig.3a						Fig.3c
	Volumetric charge density	Error	Density (g cm-3)	Error		A-PA		A-PA/DA-G4D		A-PA/BA-G4D		A-PA/p-HC-G4D
	(-C, mol m-3, 105)					Pore radius ()	Probability density function	Pore radius ()	Probability density function	Pore radius ()	Probability density function	Pore radius ()	Probability density function
A-PA	1.32	0.158	1.23	0.06289		0.0629	0.000475813	0.0629	0.00217	0.0629	0.00038104	0.0629	0.000315392
A-PA/DA-G4D	1.96	0.146	1.29925	0.08456		0.1258	0.01795	0.1258	0.05423	0.1258	0.01785	0.1258	0.01589
A-PA/BA-G4D	1.9	0.18	1.31244	0.06532		0.1887	0.0967	0.1887	0.23505	0.1887	0.10505	0.1887	0.09683
A-PA/p-HC-G4D	1.872	0.123	1.29595	0.08429		0.2516	0.26238	0.2516	0.55235	0.2516	0.29841	0.2516	0.28097
						0.3145	0.50859	0.3145	0.96343	0.3145	0.59353	0.3145	0.56701
Fig.3b						0.3774	0.81199	0.3774	1.41664	0.3774	0.96168	0.3774	0.92847
	O/N ratio	NH-C=O content from N1s (%)				0.4403	1.14583	0.4403	1.86983	0.4403	1.368	0.4403	1.33142
A-PA	1.511	0				0.5032	1.48672	0.5032	2.29429	0.5032	1.78151	0.5032	1.74481
A-PA/DA-G4D	5.248	16.7				0.5661	1.81684	0.5661	2.6731	0.5661	2.17863	0.5661	2.14452
A-PA/BA-G4D	5.654	11.81				0.6289	2.12396	0.6289	2.99814	0.6289	2.54341	0.6289	2.51387
A-PA/p-HC-G4D	6.471	20.43				0.6918	2.40056	0.6918	3.26725	0.6918	2.86638	0.6918	2.84265
						0.7547	2.64274	0.7547	3.48201	0.7547	3.14301	0.7547	3.12574
Fig.3d						0.8176	2.84922	0.8176	3.64622	0.8176	3.37232	0.8176	3.36167
	LiCl rejection (%)	Error	LiCl/water flux (L m-2 h-1)	Error		0.8805	3.02051	0.8805	3.7648	0.8805	3.55571	0.8805	3.55148
A-PA	25.945	1.56	302.315	9.28		0.9434	3.15831	0.9434	3.84307	0.9434	3.69607	0.9434	3.69784
A-PA/DA-G4D	42.495	1.22	223.53	6.61		1.0063	3.26503	1.0063	3.88638	1.0063	3.79715	1.0063	3.80432
A-PA/BA-G4D	40	2.775	232.86	8.64		1.0692	3.34345	1.0692	3.89978	1.0692	3.86306	1.0692	3.87498
A-PA/p-HC-G4D	30.03	1.265	236.37	4.405		1.1321	3.39647	1.1321	3.88795	1.1321	3.89803	1.1321	3.91399
						1.195	3.42701	1.195	3.85509	1.195	3.90614	1.195	3.92545
	MgCl2 rejection (%)	Error	MgCl2/water flux (L m-2 h-1)	Error		1.2579	3.43786	1.2579	3.80493	1.2579	3.89124	1.2579	3.91326
A-PA	92.495	0.56	254.92	6.28		1.3208	3.43165	1.3208	3.74074	1.3208	3.85688	1.3208	3.88099
A-PA/DA-G4D	98.27	0.32	202.925	4.2		1.3837	3.41078	1.3837	3.66534	1.3837	3.80626	1.3837	3.83193
A-PA/BA-G4D	98.405	0.29	208.75	5.3		1.4466	3.37746	1.4466	3.58117	1.4466	3.74227	1.4466	3.76899
A-PA/p-HC-G4D	98.1	0.535	204.05	3.98		1.5095	3.33367	1.5095	3.49031	1.5095	3.66742	1.5095	3.69476
						1.5724	3.28116	1.5724	3.39452	1.5724	3.58394	1.5724	3.61153
	NaCl rejection (%)	Error	NaCl/water flux (L m-2 h-1)	Error		1.6353	3.22151	1.6353	3.2953	1.6353	3.49374	1.6353	3.52126
A-PA	29.62	1.965	379.91	9.96		1.6982	3.15607	1.6982	3.19389	1.6982	3.3985	1.6982	3.42568
A-PA/DA-G4D	42.48	0.71	264.33	9.38		1.7611	3.08605	1.7611	3.09133	1.7611	3.29963	1.7611	3.32625
A-PA/BA-G4D	47.615	2.865	225.725	11.54		1.8239	3.01251	1.8239	2.9885	1.8239	3.19835	1.8239	3.22423
A-PA/p-HC-G4D	36.36	1.47	267.54	7.201		1.8868	2.93634	1.8868	2.88609	1.8868	3.09569	1.8868	3.12067
						1.9497	2.85833	1.9497	2.78469	1.9497	2.9925	1.9497	3.01649
	Na2SO4 rejection (%)	Error	Na2SO4/water flux (L m-2 h-1)	Error		2.0126	2.77914	2.0126	2.68477	2.0126	2.88952	2.0126	2.91242
A-PA	97.935	0.26	293.555	5.36		2.0755	2.69937	2.0755	2.58669	2.0755	2.78734	2.0755	2.80909
A-PA/DA-G4D	98.9425	0.19	247.025	6.7		2.1384	2.61948	2.1384	2.49076	2.1384	2.68645	2.1384	2.70701
A-PA/BA-G4D	99.43	0.09	210.46	4.5		2.2013	2.53989	2.2013	2.39719	2.2013	2.58724	2.2013	2.60659
A-PA/p-HC-G4D	99.295	0.23	217.06	6.1		2.2642	2.46096	2.2642	2.30616	2.2642	2.49004	2.2642	2.50817
						2.3271	2.38295	2.3271	2.21779	2.3271	2.39509	2.3271	2.41201
	MgSO4 rejection (%)	Error	MgSO4/water flux (L m-2 h-1)	Error		2.39	2.30613	2.39	2.13216	2.39	2.30259	2.39	2.31831
A-PA	96.865	0.885	284.35	7.988		2.4529	2.23066	2.4529	2.04931	2.4529	2.21269	2.4529	2.22722
A-PA/DA-G4D	98.75	0.115	259.317	8.61		2.5158	2.15672	2.5158	1.96927	2.5158	2.12548	2.5158	2.13886
A-PA/BA-G4D	99.175	0.21	189.31	6.42		2.5787	2.08443	2.5787	1.89204	2.5787	2.04103	2.5787	2.0533
A-PA/p-HC-G4D	99.515	0.265	196.875	6.405		2.6416	2.01388	2.6416	1.81759	2.6416	1.95939	2.6416	1.97057
						2.7045	1.94515	2.7045	1.7459	2.7045	1.88055	2.7045	1.8907
	CaCl2 rejection (%)	Error	CaCl2/water flux (L m-2 h-1)	Error		2.7674	1.87827	2.7674	1.67691	2.7674	1.80453	2.7674	1.81368
A-PA	87.97	1.56	269.02	7.1		2.8303	1.8133	2.8303	1.61057	2.8303	1.73128	2.8303	1.73948
A-PA/DA-G4D	96.1125	0.545	237.2	4.36		2.8932	1.75024	2.8932	1.54682	2.8932	1.66079	2.8932	1.66808
A-PA/BA-G4D	97.04	1.8	179.365	6.64		2.9561	1.6891	2.9561	1.48559	2.9561	1.59299	2.9561	1.59942
A-PA/p-HC-G4D	96.135	1.055	186.035	5.405		3.0189	1.62988	3.0189	1.42679	3.0189	1.52783	3.0189	1.53345
						3.0818	1.57255	3.0818	1.37037	3.0818	1.46525	3.0818	1.47009
						3.1447	1.51711	3.1447	1.31624	3.1447	1.40518	3.1447	1.4093
						3.2076	1.46352	3.2076	1.26432	3.2076	1.34754	3.2076	1.35098
						3.2705	1.41175	3.2705	1.21453	3.2705	1.29226	3.2705	1.29506
						3.3334	1.36175	3.3334	1.1668	3.3334	1.23927	3.3334	1.24146
						3.3963	1.3135	3.3963	1.12105	3.3963	1.18848	3.3963	1.19011
						3.4592	1.26695	3.4592	1.0772	3.4592	1.13982	3.4592	1.14093
						3.5221	1.22205	3.5221	1.03517	3.5221	1.09321	3.5221	1.09382
						3.585	1.17877	3.585	0.9949	3.585	1.04856	3.585	1.04873
						3.6479	1.13704	3.6479	0.95631	3.6479	1.00582	3.6479	1.00556
						3.7108	1.09683	3.7108	0.91934	3.7108	0.96489	3.7108	0.96424
						3.7737	1.05809	3.7737	0.8839	3.7737	0.9257	3.7737	0.92469
						3.8366	1.02076	3.8366	0.84995	3.8366	0.8882	3.8366	0.88685
						3.8995	0.98481	3.8995	0.81742	3.8995	0.85229	3.8995	0.85064
						3.9624	0.95019	3.9624	0.78624	3.9624	0.81793	3.9624	0.816
						4.0253	0.91685	4.0253	0.75637	4.0253	0.78504	4.0253	0.78285
						4.0882	0.88475	4.0882	0.72773	4.0882	0.75356	4.0882	0.75114
						4.1511	0.85384	4.1511	0.70029	4.1511	0.72344	4.1511	0.7208
						4.2139	0.82408	4.2139	0.67398	4.2139	0.6946	4.2139	0.69176
						4.2768	0.79543	4.2768	0.64877	4.2768	0.667	4.2768	0.66399
						4.3397	0.76784	4.3397	0.62459	4.3397	0.64058	4.3397	0.63741
						4.4026	0.74129	4.4026	0.60141	4.4026	0.61528	4.4026	0.61197
						4.4655	0.71572	4.4655	0.57918	4.4655	0.59107	4.4655	0.58764
						4.5284	0.69111	4.5284	0.55786	4.5284	0.56789	4.5284	0.56434
						4.5913	0.66741	4.5913	0.53741	4.5913	0.5457	4.5913	0.54205
						4.6542	0.64459	4.6542	0.51779	4.6542	0.52445	4.6542	0.52071
						4.7171	0.62262	4.7171	0.49897	4.7171	0.50409	4.7171	0.50029
						4.78	0.60147	4.78	0.48092	4.78	0.4846	4.78	0.48073
						4.8429	0.5811	4.8429	0.46358	4.8429	0.46593	4.8429	0.46201
						4.9058	0.56149	4.9058	0.44695	4.9058	0.44805	4.9058	0.44408
						4.9687	0.5426	4.9687	0.43098	4.9687	0.43092	4.9687	0.42691
						5.0316	0.5244	5.0316	0.41565	5.0316	0.4145	5.0316	0.41046
						5.0945	0.50688	5.0945	0.40093	5.0945	0.39877	5.0945	0.39471
						5.1574	0.49	5.1574	0.38679	5.1574	0.38369	5.1574	0.37962
						5.2203	0.47374	5.2203	0.37321	5.2203	0.36924	5.2203	0.36516
						5.2832	0.45807	5.2832	0.36016	5.2832	0.35539	5.2832	0.35131
						5.3461	0.44297	5.3461	0.34763	5.3461	0.34211	5.3461	0.33803
						5.4089	0.42842	5.4089	0.33558	5.4089	0.32937	5.4089	0.3253
						5.4718	0.4144	5.4718	0.32401	5.4718	0.31716	5.4718	0.3131
						5.5347	0.40089	5.5347	0.31288	5.5347	0.30544	5.5347	0.3014
						5.5976	0.38787	5.5976	0.30217	5.5976	0.2942	5.5976	0.29019
						5.6605	0.37531	5.6605	0.29189	5.6605	0.28342	5.6605	0.27943
						5.7234	0.36321	5.7234	0.28199	5.7234	0.27307	5.7234	0.26911
						5.7863	0.35153	5.7863	0.27247	5.7863	0.26314	5.7863	0.25921
						5.8492	0.34028	5.8492	0.26331	5.8492	0.25361	5.8492	0.24972
						5.9121	0.32942	5.9121	0.2545	5.9121	0.24446	5.9121	0.2406
						5.975	0.31895	5.975	0.24602	5.975	0.23568	5.975	0.23185
						6.0379	0.30885	6.0379	0.23786	6.0379	0.22724	6.0379	0.22346
						6.1008	0.29911	6.1008	0.23	6.1008	0.21914	6.1008	0.2154
						6.1637	0.28971	6.1637	0.22244	6.1637	0.21136	6.1637	0.20766
						6.2266	0.28063	6.2266	0.21516	6.2266	0.20388	6.2266	0.20023
						6.2895	0.27188	6.2895	0.20814	6.2895	0.1967	6.2895	0.19309
						6.3524	0.26342	6.3524	0.20138	6.3524	0.1898	6.3524	0.18623
						6.4153	0.25527	6.4153	0.19487	6.4153	0.18316	6.4153	0.17965
						6.4782	0.24739	6.4782	0.1886	6.4782	0.17678	6.4782	0.17332
						6.5411	0.23978	6.5411	0.18255	6.5411	0.17065	6.5411	0.16724
						6.6039	0.23244	6.6039	0.17673	6.6039	0.16476	6.6039	0.16139
						6.6668	0.22535	6.6668	0.17111	6.6668	0.15909	6.6668	0.15577
						6.7297	0.21849	6.7297	0.16569	6.7297	0.15363	6.7297	0.15037
						6.7926	0.21188	6.7926	0.16047	6.7926	0.14839	6.7926	0.14517
						6.8555	0.20548	6.8555	0.15543	6.8555	0.14334	6.8555	0.14017
						6.9184	0.1993	6.9184	0.15058	6.9184	0.13848	6.9184	0.13537
						6.9813	0.19333	6.9813	0.14589	6.9813	0.13381	6.9813	0.13074
						7.0442	0.18756	7.0442	0.14137	7.0442	0.12931	7.0442	0.1263
						7.1071	0.18198	7.1071	0.137	7.1071	0.12498	7.1071	0.12202
						7.17	0.17659	7.17	0.13279	7.17	0.12081	7.17	0.1179
						7.2329	0.17138	7.2329	0.12872	7.2329	0.1168	7.2329	0.11393
						7.2958	0.16634	7.2958	0.1248	7.2958	0.11293	7.2958	0.11011
						7.3587	0.16146	7.3587	0.12101	7.3587	0.10921	7.3587	0.10644
						7.4216	0.15675	7.4216	0.11735	7.4216	0.10562	7.4216	0.1029
						7.4845	0.15219	7.4845	0.11381	7.4845	0.10216	7.4845	0.09949
						7.5474	0.14777	7.5474	0.1104	7.5474	0.09883	7.5474	0.0962
						7.6103	0.14351	7.6103	0.1071	7.6103	0.09562	7.6103	0.09304
						7.6732	0.13938	7.6732	0.10391	7.6732	0.09252	7.6732	0.08999
						7.7361	0.13538	7.7361	0.10083	7.7361	0.08954	7.7361	0.08706
						7.7989	0.13151	7.7989	0.09785	7.7989	0.08666	7.7989	0.08423
						7.8618	0.12777	7.8618	0.09498	7.8618	0.08389	7.8618	0.0815
						7.9247	0.12414	7.9247	0.09219	7.9247	0.08122	7.9247	0.07887
						7.9876	0.12063	7.9876	0.0895	7.9876	0.07864	7.9876	0.07633
						8.0505	0.11723	8.0505	0.0869	8.0505	0.07615	8.0505	0.07388
						8.1134	0.11394	8.1134	0.08438	8.1134	0.07375	8.1134	0.07153
						8.1763	0.11076	8.1763	0.08195	8.1763	0.07143	8.1763	0.06925
						8.2392	0.10767	8.2392	0.0796	8.2392	0.06919	8.2392	0.06706
						8.3021	0.10468	8.3021	0.07732	8.3021	0.06704	8.3021	0.06494
						8.365	0.10178	8.365	0.07511	8.365	0.06495	8.365	0.0629
						8.4279	0.09897	8.4279	0.07298	8.4279	0.06294	8.4279	0.06092
						8.4908	0.09625	8.4908	0.07091	8.4908	0.061	8.4908	0.05902
						8.5537	0.09362	8.5537	0.06891	8.5537	0.05912	8.5537	0.05718
						8.6166	0.09106	8.6166	0.06698	8.6166	0.05731	8.6166	0.05541
						8.6795	0.08858	8.6795	0.0651	8.6795	0.05556	8.6795	0.0537
						8.7424	0.08618	8.7424	0.06329	8.7424	0.05387	8.7424	0.05204
						8.8053	0.08385	8.8053	0.06153	8.8053	0.05224	8.8053	0.05045
						8.8682	0.0816	8.8682	0.05983	8.8682	0.05066	8.8682	0.04891
						8.9311	0.07941	8.9311	0.05818	8.9311	0.04914	8.9311	0.04741
						8.9939	0.07728	8.9939	0.05658	8.9939	0.04767	8.9939	0.04598
						9.0568	0.07522	9.0568	0.05503	9.0568	0.04624	9.0568	0.04458
						9.1197	0.07322	9.1197	0.05353	9.1197	0.04486	9.1197	0.04324
						9.1826	0.07129	9.1826	0.05208	9.1826	0.04353	9.1826	0.04194
						9.2455	0.06941	9.2455	0.05067	9.2455	0.04224	9.2455	0.04068
						9.3084	0.06758	9.3084	0.0493	9.3084	0.041	9.3084	0.03947
						9.3713	0.06581	9.3713	0.04798	9.3713	0.0398	9.3713	0.0383
						9.4342	0.06409	9.4342	0.04669	9.4342	0.03863	9.4342	0.03716
						9.4971	0.06242	9.4971	0.04545	9.4971	0.0375	9.4971	0.03606
						9.56	0.0608	9.56	0.04424	9.56	0.03641	9.56	0.035
						9.6229	0.05923	9.6229	0.04306	9.6229	0.03536	9.6229	0.03397
						9.6858	0.0577	9.6858	0.04193	9.6858	0.03434	9.6858	0.03298
						9.7487	0.05622	9.7487	0.04082	9.7487	0.03335	9.7487	0.03202
						9.8116	0.05478	9.8116	0.03975	9.8116	0.03239	9.8116	0.03109
						9.8745	0.05338	9.8745	0.03871	9.8745	0.03147	9.8745	0.03019
						9.9374	0.05202	9.9374	0.03771	9.9374	0.03057	9.9374	0.02932
						10.0003	0.0507	10.0003	0.03673	10.0003	0.0297	10.0003	0.02847
						10.0632	0.04942	10.0632	0.03578	10.0632	0.02886	10.0632	0.02766
						10.1261	0.04817	10.1261	0.03486	10.1261	0.02805	10.1261	0.02687
						10.1889	0.04696	10.1889	0.03396	10.1889	0.02726	10.1889	0.0261
						10.2518	0.04579	10.2518	0.03309	10.2518	0.02649	10.2518	0.02536
						10.3147	0.04464	10.3147	0.03225	10.3147	0.02575	10.3147	0.02464
						10.3776	0.04353	10.3776	0.03143	10.3776	0.02504	10.3776	0.02395
						10.4405	0.04245	10.4405	0.03063	10.4405	0.02434	10.4405	0.02327
						10.5034	0.0414	10.5034	0.02986	10.5034	0.02367	10.5034	0.02262
						10.5663	0.04038	10.5663	0.02911	10.5663	0.02301	10.5663	0.02199
						10.6292	0.03939	10.6292	0.02837	10.6292	0.02238	10.6292	0.02138
						10.6921	0.03842	10.6921	0.02767	10.6921	0.02177	10.6921	0.02078
						10.755	0.03749	10.755	0.02698	10.755	0.02117	10.755	0.02021
						10.8179	0.03657	10.8179	0.02631	10.8179	0.0206	10.8179	0.01965
						10.8808	0.03569	10.8808	0.02565	10.8808	0.02004	10.8808	0.01911
						10.9437	0.03482	10.9437	0.02502	10.9437	0.01949	10.9437	0.01859
						11.0066	0.03398	11.0066	0.02441	11.0066	0.01897	11.0066	0.01808
						11.0695	0.03316	11.0695	0.02381	11.0695	0.01846	11.0695	0.01759
						11.1324	0.03237	11.1324	0.02322	11.1324	0.01796	11.1324	0.01711
						11.1953	0.03159	11.1953	0.02266	11.1953	0.01748	11.1953	0.01665
						11.2582	0.03084	11.2582	0.02211	11.2582	0.01702	11.2582	0.0162
						11.3211	0.03011	11.3211	0.02157	11.3211	0.01656	11.3211	0.01576
						11.3839	0.02939	11.3839	0.02105	11.3839	0.01613	11.3839	0.01534
						11.4468	0.0287	11.4468	0.02055	11.4468	0.0157	11.4468	0.01493
						11.5097	0.02802	11.5097	0.02005	11.5097	0.01529	11.5097	0.01453
						11.5726	0.02737	11.5726	0.01957	11.5726	0.01489	11.5726	0.01414
						11.6355	0.02672	11.6355	0.01911	11.6355	0.0145	11.6355	0.01377
						11.6984	0.0261	11.6984	0.01865	11.6984	0.01412	11.6984	0.0134
						11.7613	0.02549	11.7613	0.01821	11.7613	0.01375	11.7613	0.01305
						11.8242	0.0249	11.8242	0.01778	11.8242	0.01339	11.8242	0.01271
						11.8871	0.02432	11.8871	0.01736	11.8871	0.01305	11.8871	0.01238
						11.95	0.02376	11.95	0.01695	11.95	0.01271	11.95	0.01205
						12.0129	0.02322	12.0129	0.01656	12.0129	0.01238	12.0129	0.01174
						12.0758	0.02268	12.0758	0.01617	12.0758	0.01207	12.0758	0.01143
						12.1387	0.02216	12.1387	0.0158	12.1387	0.01176	12.1387	0.01114
						12.2016	0.02166	12.2016	0.01543	12.2016	0.01146	12.2016	0.01085
						12.2645	0.02117	12.2645	0.01507	12.2645	0.01117	12.2645	0.01057
						12.3274	0.02069	12.3274	0.01472	12.3274	0.01088	12.3274	0.0103
						12.3903	0.02022	12.3903	0.01439	12.3903	0.01061	12.3903	0.01004
						12.4532	0.01976	12.4532	0.01406	12.4532	0.01034	12.4532	0.00978
						12.5161	0.01932	12.5161	0.01374	12.5161	0.01008	12.5161	0.00953
						12.5789	0.01888	12.5789	0.01342	12.5789	0.00983	12.5789	0.00929
						12.6418	0.01846	12.6418	0.01312	12.6418	0.00958	12.6418	0.00905
						12.7047	0.01805	12.7047	0.01282	12.7047	0.00935	12.7047	0.00883
						12.7676	0.01765	12.7676	0.01253	12.7676	0.00911	12.7676	0.0086
						12.8305	0.01726	12.8305	0.01225	12.8305	0.00889	12.8305	0.00839
						12.8934	0.01687	12.8934	0.01197	12.8934	0.00867	12.8934	0.00818
						12.9563	0.0165	12.9563	0.01171	12.9563	0.00846	12.9563	0.00797
						13.0192	0.01614	13.0192	0.01144	13.0192	0.00825	13.0192	0.00778
						13.0821	0.01578	13.0821	0.01119	13.0821	0.00805	13.0821	0.00758
						13.145	0.01544	13.145	0.01094	13.145	0.00785	13.145	0.00739
						13.2079	0.0151	13.2079	0.0107	13.2079	0.00766	13.2079	0.00721
						13.2708	0.01477	13.2708	0.01046	13.2708	0.00747	13.2708	0.00704
						13.3337	0.01445	13.3337	0.01023	13.3337	0.00729	13.3337	0.00686
						13.3966	0.01414	13.3966	0.01001	13.3966	0.00712	13.3966	0.00669
						13.4595	0.01383	13.4595	0.00979	13.4595	0.00694	13.4595	0.00653
						13.5224	0.01354	13.5224	0.00958	13.5224	0.00678	13.5224	0.00637
						13.5853	0.01325	13.5853	0.00937	13.5853	0.00661	13.5853	0.00622
						13.6482	0.01296	13.6482	0.00916	13.6482	0.00646	13.6482	0.00607
						13.7111	0.01269	13.7111	0.00897	13.7111	0.0063	13.7111	0.00592
						13.7739	0.01242	13.7739	0.00877	13.7739	0.00615	13.7739	0.00578
						13.8368	0.01215	13.8368	0.00858	13.8368	0.00601	13.8368	0.00564
						13.8997	0.01189	13.8997	0.0084	13.8997	0.00587	13.8997	0.0055
						13.9626	0.01164	13.9626	0.00822	13.9626	0.00573	13.9626	0.00537
						14.0255	0.0114	14.0255	0.00804	14.0255	0.00559	14.0255	0.00524
						14.0884	0.01116	14.0884	0.00787	14.0884	0.00546	14.0884	0.00512
						14.1513	0.01092	14.1513	0.00771	14.1513	0.00533	14.1513	0.005
						14.2142	0.01069	14.2142	0.00754	14.2142	0.00521	14.2142	0.00488
						14.2771	0.01047	14.2771	0.00738	14.2771	0.00509	14.2771	0.00477
						14.34	0.01025	14.34	0.00723	14.34	0.00497	14.34	0.00465
						14.4029	0.01004	14.4029	0.00708	14.4029	0.00485	14.4029	0.00454
						14.4658	0.00983	14.4658	0.00693	14.4658	0.00474	14.4658	0.00444
						14.5287	0.00963	14.5287	0.00678	14.5287	0.00463	14.5287	0.00433
						14.5916	0.00943	14.5916	0.00664	14.5916	0.00453	14.5916	0.00423
						14.6545	0.00924	14.6545	0.0065	14.6545	0.00442	14.6545	0.00414
						14.7174	0.00905	14.7174	0.00637	14.7174	0.00432	14.7174	0.00404
						14.7803	0.00886	14.7803	0.00624	14.7803	0.00422	14.7803	0.00395
						14.8432	0.00868	14.8432	0.00611	14.8432	0.00413	14.8432	0.00386
						14.9061	0.00851	14.9061	0.00598	14.9061	0.00403	14.9061	0.00377
						14.9689	0.00833	14.9689	0.00586	14.9689	0.00394	14.9689	0.00368
						15.0318	0.00816	15.0318	0.00574	15.0318	0.00385	15.0318	0.0036
						15.0947	0.008	15.0947	0.00562	15.0947	0.00377	15.0947	0.00351
						15.1576	0.00784	15.1576	0.00551	15.1576	0.00368	15.1576	0.00343
						15.2205	0.00768	15.2205	0.0054	15.2205	0.0036	15.2205	0.00336
						15.2834	0.00753	15.2834	0.00529	15.2834	0.00352	15.2834	0.00328
						15.3463	0.00738	15.3463	0.00518	15.3463	0.00344	15.3463	0.00321
						15.4092	0.00723	15.4092	0.00508	15.4092	0.00336	15.4092	0.00313
						15.4721	0.00708	15.4721	0.00497	15.4721	0.00329	15.4721	0.00306
						15.535	0.00694	15.535	0.00487	15.535	0.00322	15.535	0.003
						15.5979	0.00681	15.5979	0.00478	15.5979	0.00315	15.5979	0.00293
						15.6608	0.00667	15.6608	0.00468	15.6608	0.00308	15.6608	0.00286
						15.7237	0.00654	15.7237	0.00459	15.7237	0.00301	15.7237	0.0028
						15.7866	0.00641	15.7866	0.0045	15.7866	0.00294	15.7866	0.00274
						15.8495	0.00629	15.8495	0.00441	15.8495	0.00288	15.8495	0.00268
						15.9124	0.00616	15.9124	0.00432	15.9124	0.00282	15.9124	0.00262
						15.9753	0.00604	15.9753	0.00424	15.9753	0.00276	15.9753	0.00256
						16.0382	0.00593	16.0382	0.00415	16.0382	0.0027	16.0382	0.0025
						16.1011	0.00581	16.1011	0.00407	16.1011	0.00264	16.1011	0.00245
						16.164	0.0057	16.164	0.00399	16.164	0.00258	16.164	0.00239
						16.2268	0.00559	16.2268	0.00391	16.2268	0.00252	16.2268	0.00234
						16.2897	0.00548	16.2897	0.00384	16.2897	0.00247	16.2897	0.00229
						16.3526	0.00537	16.3526	0.00376	16.3526	0.00242	16.3526	0.00224
						16.4155	0.00527	16.4155	0.00369	16.4155	0.00237	16.4155	0.00219
						16.4784	0.00517	16.4784	0.00362	16.4784	0.00232	16.4784	0.00215
						16.5413	0.00507	16.5413	0.00355	16.5413	0.00227	16.5413	0.0021
						16.6042	0.00497	16.6042	0.00348	16.6042	0.00222	16.6042	0.00205
						16.6671	0.00488	16.6671	0.00341	16.6671	0.00217	16.6671	0.00201
						16.73	0.00479	16.73	0.00335	16.73	0.00212	16.73	0.00197
						16.7929	0.0047	16.7929	0.00329	16.7929	0.00208	16.7929	0.00193
						16.8558	0.00461	16.8558	0.00322	16.8558	0.00204	16.8558	0.00188
						16.9187	0.00452	16.9187	0.00316	16.9187	0.00199	16.9187	0.00184
						16.9816	0.00444	16.9816	0.0031	16.9816	0.00195	16.9816	0.0018
						17.0445	0.00435	17.0445	0.00304	17.0445	0.00191	17.0445	0.00177
						17.1074	0.00427	17.1074	0.00299	17.1074	0.00187	17.1074	0.00173
						17.1703	0.00419	17.1703	0.00293	17.1703	0.00183	17.1703	0.00169
						17.2332	0.00411	17.2332	0.00287	17.2332	0.00179	17.2332	0.00166
						17.2961	0.00404	17.2961	0.00282	17.2961	0.00176	17.2961	0.00162
						17.359	0.00396	17.359	0.00277	17.359	0.00172	17.359	0.00159
						17.4218	0.00389	17.4218	0.00272	17.4218	0.00169	17.4218	0.00156
						17.4847	0.00382	17.4847	0.00267	17.4847	0.00165	17.4847	0.00152
						17.5476	0.00375	17.5476	0.00262	17.5476	0.00162	17.5476	0.00149
						17.6105	0.00368	17.6105	0.00257	17.6105	0.00158	17.6105	0.00146
						17.6734	0.00361	17.6734	0.00252	17.6734	0.00155	17.6734	0.00143
						17.7363	0.00354	17.7363	0.00247	17.7363	0.00152	17.7363	0.0014
						17.7992	0.00348	17.7992	0.00243	17.7992	0.00149	17.7992	0.00137
						17.8621	0.00341	17.8621	0.00238	17.8621	0.00146	17.8621	0.00134
						17.925	0.00335	17.925	0.00234	17.925	0.00143	17.925	0.00132
						17.9879	0.00329	17.9879	0.0023	17.9879	0.0014	17.9879	0.00129
						18.0508	0.00323	18.0508	0.00226	18.0508	0.00137	18.0508	0.00126
						18.1137	0.00317	18.1137	0.00221	18.1137	0.00134	18.1137	0.00124
						18.1766	0.00312	18.1766	0.00217	18.1766	0.00132	18.1766	0.00121
						18.2395	0.00306	18.2395	0.00213	18.2395	0.00129	18.2395	0.00119
						18.3024	0.003	18.3024	0.0021	18.3024	0.00127	18.3024	0.00116
						18.3653	0.00295	18.3653	0.00206	18.3653	0.00124	18.3653	0.00114
						18.4282	0.0029	18.4282	0.00202	18.4282	0.00122	18.4282	0.00112
						18.4911	0.00285	18.4911	0.00198	18.4911	0.00119	18.4911	0.00109
						18.554	0.0028	18.554	0.00195	18.554	0.00117	18.554	0.00107
						18.6168	0.00275	18.6168	0.00191	18.6168	0.00114	18.6168	0.00105
						18.6797	0.0027	18.6797	0.00188	18.6797	0.00112	18.6797	0.00103
						18.7426	0.00265	18.7426	0.00185	18.7426	0.0011	18.7426	0.00101
						18.8055	0.0026	18.8055	0.00181	18.8055	0.00108	18.8055	0.000988809
						18.8684	0.00256	18.8684	0.00178	18.8684	0.00106	18.8684	0.000969157
						18.9313	0.00251	18.9313	0.00175	18.9313	0.00104	18.9313	0.000949936
						18.9942	0.00247	18.9942	0.00172	18.9942	0.00102	18.9942	0.000931136
						19.0571	0.00242	19.0571	0.00169	19.0571	0.000996203	19.0571	0.000912747
						19.12	0.00238	19.12	0.00166	19.12	0.000976833	19.12	0.000894758
						19.1829	0.00234	19.1829	0.00163	19.1829	0.000957878	19.1829	0.000877161
						19.2458	0.0023	19.2458	0.0016	19.2458	0.00093933	19.2458	0.000859945
						19.3087	0.00226	19.3087	0.00157	19.3087	0.000921178	19.3087	0.000843103
						19.3716	0.00222	19.3716	0.00155	19.3716	0.000903414	19.3716	0.000826624
						19.4345	0.00218	19.4345	0.00152	19.4345	0.000886029	19.4345	0.000810501
						19.4974	0.00214	19.4974	0.00149	19.4974	0.000869013	19.4974	0.000794724
						19.5603	0.00211	19.5603	0.00147	19.5603	0.000852359	19.5603	0.000779287
						19.6232	0.00207	19.6232	0.00144	19.6232	0.000836057	19.6232	0.00076418
						19.6861	0.00204	19.6861	0.00142	19.6861	0.000820099	19.6861	0.000749396
						19.749	0.002	19.749	0.00139	19.749	0.000804478	19.749	0.000734928
						19.8118	0.00197	19.8118	0.00137	19.8118	0.000789186	19.8118	0.000720768
						19.8747	0.00193	19.8747	0.00135	19.8747	0.000774214	19.8747	0.000706909
						19.9376	0.0019	19.9376	0.00132	19.9376	0.000759557	19.9376	0.000693344
						20.0005	0.00187	20.0005	0.0013	20.0005	0.000745205	20.0005	0.000680065
						20.0634	0.00184	20.0634	0.00128	20.0634	0.000731154	20.0634	0.000667068
						20.1263	0.00181	20.1263	0.00126	20.1263	0.000717395	20.1263	0.000654344
						20.1892	0.00177	20.1892	0.00123	20.1892	0.000703921	20.1892	0.000641888
						20.2521	0.00174	20.2521	0.00121	20.2521	0.000690728	20.2521	0.000629693
						20.315	0.00172	20.315	0.00119	20.315	0.000677807	20.315	0.000617754
						20.3779	0.00169	20.3779	0.00117	20.3779	0.000665153	20.3779	0.000606064
						20.4408	0.00166	20.4408	0.00115	20.4408	0.00065276	20.4408	0.000594618
						20.5037	0.00163	20.5037	0.00113	20.5037	0.000640622	20.5037	0.000583411
						20.5666	0.0016	20.5666	0.00112	20.5666	0.000628733	20.5666	0.000572436
						20.6295	0.00158	20.6295	0.0011	20.6295	0.000617088	20.6295	0.000561689
						20.6924	0.00155	20.6924	0.00108	20.6924	0.000605681	20.6924	0.000551165
						20.7553	0.00152	20.7553	0.00106	20.7553	0.000594507	20.7553	0.000540858
						20.8182	0.0015	20.8182	0.00104	20.8182	0.00058356	20.8182	0.000530763
						20.8811	0.00147	20.8811	0.00103	20.8811	0.000572835	20.8811	0.000520876
						20.944	0.00145	20.944	0.00101	20.944	0.000562329	20.944	0.000511192
						21.0068	0.00143	21.0068	0.000991589	21.0068	0.000552035	21.0068	0.000501706
						21.0697	0.0014	21.0697	0.000975237	21.0697	0.000541948	21.0697	0.000492415
						21.1326	0.00138	21.1326	0.000959187	21.1326	0.000532066	21.1326	0.000483313
						21.1955	0.00136	21.1955	0.000943432	21.1955	0.000522382	21.1955	0.000474396
						21.2584	0.00134	21.2584	0.000927966	21.2584	0.000512892	21.2584	0.000465661
						21.3213	0.00131	21.3213	0.000912783	21.3213	0.000503593	21.3213	0.000457103
						21.3842	0.00129	21.3842	0.000897877	21.3842	0.00049448	21.3842	0.000448718
						21.4471	0.00127	21.4471	0.000883244	21.4471	0.000485549	21.4471	0.000440503
						21.51	0.00125	21.51	0.000868877	21.51	0.000476796	21.51	0.000432453
						21.5729	0.00123	21.5729	0.00085477	21.5729	0.000468217	21.5729	0.000424566
						21.6358	0.00121	21.6358	0.00084092	21.6358	0.000459808	21.6358	0.000416837
						21.6987	0.00119	21.6987	0.00082732	21.6987	0.000451566	21.6987	0.000409263
						21.7616	0.00117	21.7616	0.000813966	21.7616	0.000443487	21.7616	0.00040184
						21.8245	0.00115	21.8245	0.000800853	21.8245	0.000435567	21.8245	0.000394566
						21.8874	0.00113	21.8874	0.000787975	21.8874	0.000427803	21.8874	0.000387437
						21.9503	0.00112	21.9503	0.000775329	21.9503	0.000420192	21.9503	0.00038045
						22.0132	0.0011	22.0132	0.000762909	22.0132	0.000412731	22.0132	0.000373602
						22.0761	0.00108	22.0761	0.000750711	22.0761	0.000405415	22.0761	0.000366889
						22.139	0.00106	22.139	0.000738731	22.139	0.000398242	22.139	0.000360309
						22.2018	0.00105	22.2018	0.000726965	22.2018	0.00039121	22.2018	0.000353859
						22.2647	0.00103	22.2647	0.000715407	22.2647	0.000384314	22.2647	0.000347537
						22.3276	0.00101	22.3276	0.000704055	22.3276	0.000377553	22.3276	0.000341338
						22.3905	0.000997458	22.3905	0.000692904	22.3905	0.000370922	22.3905	0.000335262
						22.4534	0.000981715	22.4534	0.00068195	22.4534	0.00036442	22.4534	0.000329304
						22.5163	0.000966248	22.5163	0.000671189	22.5163	0.000358044	22.5163	0.000323464
						22.5792	0.000951052	22.5792	0.000660618	22.5792	0.00035179	22.5792	0.000317737
						22.6421	0.000936122	22.6421	0.000650233	22.6421	0.000345657	22.6421	0.000312122
						22.705	0.000921453	22.705	0.000640029	22.705	0.000339642	22.705	0.000306616
						22.7679	0.00090704	22.7679	0.000630005	22.7679	0.000333743	22.7679	0.000301217
						22.8308	0.000892877	22.8308	0.000620155	22.8308	0.000327956	22.8308	0.000295922
						22.8937	0.000878961	22.8937	0.000610478	22.8937	0.00032228	22.8937	0.00029073
						22.9566	0.000865286	22.9566	0.000600969	22.9566	0.000316712	22.9566	0.000285639
						23.0195	0.000851848	23.0195	0.000591625	23.0195	0.00031125	23.0195	0.000280645
						23.0824	0.000838642	23.0824	0.000582443	23.0824	0.000305892	23.0824	0.000275748
						23.1453	0.000825663	23.1453	0.00057342	23.1453	0.000300636	23.1453	0.000270945
						23.2082	0.000812908	23.2082	0.000564553	23.2082	0.000295479	23.2082	0.000266233
						23.2711	0.000800373	23.2711	0.000555839	23.2711	0.00029042	23.2711	0.000261612
						23.334	0.000788052	23.334	0.000547275	23.334	0.000285456	23.334	0.000257079
						23.3968	0.000775942	23.3968	0.000538859	23.3968	0.000280586	23.3968	0.000252633
						23.4597	0.000764039	23.4597	0.000530586	23.4597	0.000275807	23.4597	0.000248271
						23.5226	0.00075234	23.5226	0.000522455	23.5226	0.000271118	23.5226	0.000243992
						23.5855	0.000740839	23.5855	0.000514464	23.5855	0.000266517	23.5855	0.000239795
						23.6484	0.000729534	23.6484	0.000506608	23.6484	0.000262002	23.6484	0.000235677
						23.7113	0.000718421	23.7113	0.000498886	23.7113	0.000257571	23.7113	0.000231636
						23.7742	0.000707496	23.7742	0.000491296	23.7742	0.000253223	23.7742	0.000227672
						23.8371	0.000696756	23.8371	0.000483834	23.8371	0.000248955	23.8371	0.000223782
						23.9	0.000686197	23.9	0.000476499	23.9	0.000244767	23.9	0.000219966
						23.9629	0.000675816	23.9629	0.000469288	23.9629	0.000240657	23.9629	0.000216221
						24.0258	0.00066561	24.0258	0.000462198	24.0258	0.000236622	24.0258	0.000212546
						24.0887	0.000655575	24.0887	0.000455228	24.0887	0.000232662	24.0887	0.00020894
						24.1516	0.000645708	24.1516	0.000448375	24.1516	0.000228775	24.1516	0.000205401
						24.2145	0.000636007	24.2145	0.000441637	24.2145	0.00022496	24.2145	0.000201929
						24.2774	0.000626467	24.2774	0.000435011	24.2774	0.000221214	24.2774	0.00019852
						24.3403	0.000617086	24.3403	0.000428497	24.3403	0.000217538	24.3403	0.000195175
						24.4032	0.000607862	24.4032	0.000422091	24.4032	0.000213928	24.4032	0.000191892
						24.4661	0.000598791	24.4661	0.000415792	24.4661	0.000210385	24.4661	0.00018867
						24.529	0.00058987	24.529	0.000409598	24.529	0.000206906	24.529	0.000185507
						24.5918	0.000581097	24.5918	0.000403507	24.5918	0.00020349	24.5918	0.000182403
						24.6547	0.000572469	24.6547	0.000397516	24.6547	0.000200137	24.6547	0.000179356
						24.7176	0.000563983	24.7176	0.000391625	24.7176	0.000196844	24.7176	0.000176364
						24.7805	0.000555637	24.7805	0.000385831	24.7805	0.000193612	24.7805	0.000173428
						24.8434	0.000547429	24.8434	0.000380133	24.8434	0.000190437	24.8434	0.000170545
						24.9063	0.000539355	24.9063	0.000374528	24.9063	0.00018732	24.9063	0.000167715
						24.9692	0.000531413	24.9692	0.000369015	24.9692	0.000184259	24.9692	0.000164937
						25.0321	0.000523602	25.0321	0.000363593	25.0321	0.000181253	25.0321	0.000162209
						25.095	0.000515918	25.095	0.00035826	25.095	0.000178301	25.095	0.000159531
						25.1579	0.000508359	25.1579	0.000353013	25.1579	0.000175402	25.1579	0.000156901
						25.2208	0.000500923	25.2208	0.000347853	25.2208	0.000172555	25.2208	0.000154319
						25.2837	0.000493608	25.2837	0.000342776	25.2837	0.000169759	25.2837	0.000151784
						25.3466	0.000486412	25.3466	0.000337782	25.3466	0.000167013	25.3466	0.000149295
						25.4095	0.000479333	25.4095	0.000332869	25.4095	0.000164315	25.4095	0.00014685
						25.4724	0.000472367	25.4724	0.000328035	25.4724	0.000161666	25.4724	0.00014445
						25.5353	0.000465515	25.5353	0.00032328	25.5353	0.000159063	25.5353	0.000142092
						25.5982	0.000458772	25.5982	0.000318601	25.5982	0.000156507	25.5982	0.000139777
						25.6611	0.000452138	25.6611	0.000313998	25.6611	0.000153996	25.6611	0.000137503
						25.724	0.000445611	25.724	0.000309469	25.724	0.000151529	25.724	0.00013527
						25.7868	0.000439188	25.7868	0.000305013	25.7868	0.000149106	25.7868	0.000133077
						25.8497	0.000432868	25.8497	0.000300628	25.8497	0.000146725	25.8497	0.000130923
						25.9126	0.000426649	25.9126	0.000296313	25.9126	0.000144386	25.9126	0.000128807
						25.9755	0.00042053	25.9755	0.000292067	25.9755	0.000142089	25.9755	0.000126729
						26.0384	0.000414508	26.0384	0.000287889	26.0384	0.000139831	26.0384	0.000124688
						26.1013	0.000408581	26.1013	0.000283778	26.1013	0.000137613	26.1013	0.000122683
						26.1642	0.000402749	26.1642	0.000279732	26.1642	0.000135434	26.1642	0.000120713
						26.2271	0.000397009	26.2271	0.00027575	26.2271	0.000133292	26.2271	0.000118778
						26.29	0.00039136	26.29	0.000271831	26.29	0.000131188	26.29	0.000116877
						26.3529	0.0003858	26.3529	0.000267974	26.3529	0.00012912	26.3529	0.000115009
						26.4158	0.000380328	26.4158	0.000264179	26.4158	0.000127089	26.4158	0.000113175
						26.4787	0.000374942	26.4787	0.000260443	26.4787	0.000125092	26.4787	0.000111372
						26.5416	0.00036964	26.5416	0.000256765	26.5416	0.00012313	26.5416	0.000109601
						26.6045	0.000364422	26.6045	0.000253146	26.6045	0.000121202	26.6045	0.000107861
						26.6674	0.000359286	26.6674	0.000249583	26.6674	0.000119307	26.6674	0.000106151
						26.7303	0.00035423	26.7303	0.000246077	26.7303	0.000117444	26.7303	0.000104471
						26.7932	0.000349253	26.7932	0.000242625	26.7932	0.000115614	26.7932	0.00010282
						26.8561	0.000344353	26.8561	0.000239227	26.8561	0.000113815	26.8561	0.000101198
						26.919	0.00033953	26.919	0.000235881	26.919	0.000112046	26.919	9.9604e-05
						26.9818	0.000334782	26.9818	0.000232588	26.9818	0.000110308	26.9818	9.80375e-05
						27.0447	0.000330108	27.0447	0.000229347	27.0447	0.0001086	27.0447	9.64981e-05
						27.1076	0.000325506	27.1076	0.000226155	27.1076	0.000106921	27.1076	9.49853e-05
						27.1705	0.000320975	27.1705	0.000223013	27.1705	0.00010527	27.1705	9.34985e-05
						27.2334	0.000316514	27.2334	0.000219919	27.2334	0.000103647	27.2334	9.20372e-05
						27.2963	0.000312122	27.2963	0.000216873	27.2963	0.000102052	27.2963	9.0601e-05
						27.3592	0.000307797	27.3592	0.000213874	27.3592	0.000100484	27.3592	8.91895e-05
						27.4221	0.000303539	27.4221	0.000210921	27.4221	9.89419e-05	27.4221	8.7802e-05
						27.485	0.000299347	27.485	0.000208014	27.485	9.74262e-05	27.485	8.64383e-05
						27.5479	0.000295219	27.5479	0.000205151	27.5479	9.5936e-05	27.5479	8.50978e-05
						27.6108	0.000291153	27.6108	0.000202332	27.6108	9.44709e-05	27.6108	8.37802e-05
						27.6737	0.00028715	27.6737	0.000199556	27.6737	9.30303e-05	27.6737	8.2485e-05
						27.7366	0.000283208	27.7366	0.000196822	27.7366	9.16139e-05	27.7366	8.12117e-05
						27.7995	0.000279326	27.7995	0.00019413	27.7995	9.02212e-05	27.7995	7.996e-05
						27.8624	0.000275503	27.8624	0.000191479	27.8624	8.88518e-05	27.8624	7.87295e-05
						27.9253	0.000271738	27.9253	0.000188869	27.9253	8.75053e-05	27.9253	7.75198e-05
						27.9882	0.00026803	27.9882	0.000186298	27.9882	8.61811e-05	27.9882	7.63305e-05
						28.0511	0.000264379	28.0511	0.000183765	28.0511	8.4879e-05	28.0511	7.51612e-05
						28.114	0.000260782	28.114	0.000181271	28.114	8.35985e-05	28.114	7.40116e-05
						28.1768	0.00025724	28.1768	0.000178815	28.1768	8.23393e-05	28.1768	7.28813e-05
						28.2397	0.000253751	28.2397	0.000176396	28.2397	8.11009e-05	28.2397	7.17699e-05
						28.3026	0.000250314	28.3026	0.000174013	28.3026	7.9883e-05	28.3026	7.06771e-05
						28.3655	0.000246929	28.3655	0.000171666	28.3655	7.86851e-05	28.3655	6.96026e-05
						28.4284	0.000243595	28.4284	0.000169354	28.4284	7.7507e-05	28.4284	6.8546e-05
						28.4913	0.000240311	28.4913	0.000167076	28.4913	7.63483e-05	28.4913	6.7507e-05
						28.5542	0.000237076	28.5542	0.000164833	28.5542	7.52087e-05	28.5542	6.64853e-05
						28.6171	0.000233889	28.6171	0.000162623	28.6171	7.40877e-05	28.6171	6.54806e-05
						28.68	0.00023075	28.68	0.000160447	28.68	7.29851e-05	28.68	6.44925e-05
						28.7429	0.000227657	28.7429	0.000158302	28.7429	7.19005e-05	28.7429	6.35208e-05
						28.8058	0.000224611	28.8058	0.00015619	28.8058	7.08336e-05	28.8058	6.25652e-05
						28.8687	0.000221609	28.8687	0.000154108	28.8687	6.97841e-05	28.8687	6.16253e-05
						28.9316	0.000218652	28.9316	0.000152058	28.9316	6.87517e-05	28.9316	6.0701e-05
						28.9945	0.000215739	28.9945	0.000150038	28.9945	6.77361e-05	28.9945	5.97918e-05
						29.0574	0.000212869	29.0574	0.000148048	29.0574	6.67369e-05	29.0574	5.88976e-05
						29.1203	0.000210041	29.1203	0.000146087	29.1203	6.5754e-05	29.1203	5.8018e-05
						29.1832	0.000207255	29.1832	0.000144155	29.1832	6.4787e-05	29.1832	5.71529e-05
						29.2461	0.00020451	29.2461	0.000142251	29.2461	6.38355e-05	29.2461	5.63019e-05
						29.309	0.000201805	29.309	0.000140375	29.309	6.28995e-05	29.309	5.54648e-05
						29.3718	0.000199139	29.3718	0.000138527	29.3718	6.19785e-05	29.3718	5.46414e-05
						29.4347	0.000196513	29.4347	0.000136706	29.4347	6.10723e-05	29.4347	5.38313e-05
						29.4976	0.000193925	29.4976	0.000134911	29.4976	6.01807e-05	29.4976	5.30345e-05
						29.5605	0.000191375	29.5605	0.000133143	29.5605	5.93033e-05	29.5605	5.22506e-05
						29.6234	0.000188862	29.6234	0.0001314	29.6234	5.844e-05	29.6234	5.14794e-05
						29.6863	0.000186386	29.6863	0.000129683	29.6863	5.75906e-05	29.6863	5.07206e-05
						29.7492	0.000183945	29.7492	0.00012799	29.7492	5.67546e-05	29.7492	4.99742e-05
						29.8121	0.00018154	29.8121	0.000126323	29.8121	5.59321e-05	29.8121	4.92398e-05
						29.875	0.00017917	29.875	0.000124679	29.875	5.51226e-05	29.875	4.85172e-05
						29.9379	0.000176834	29.9379	0.000123059	29.9379	5.43259e-05	29.9379	4.78063e-05
						30.0008	0.000174532	30.0008	0.000121462	30.0008	5.35419e-05	30.0008	4.71067e-05
						30.0637	0.000172263	30.0637	0.000119889	30.0637	5.27704e-05	30.0637	4.64185e-05
						30.1266	0.000170027	30.1266	0.000118338	30.1266	5.2011e-05	30.1266	4.57412e-05
						30.1895	0.000167823	30.1895	0.000116809	30.1895	5.12636e-05	30.1895	4.50748e-05
						30.2524	0.00016565	30.2524	0.000115303	30.2524	5.05281e-05	30.2524	4.4419e-05
						30.3153	0.000163509	30.3153	0.000113817	30.3153	4.98041e-05	30.3153	4.37737e-05
						30.3782	0.000161398	30.3782	0.000112354	30.3782	4.90915e-05	30.3782	4.31386e-05
						30.4411	0.000159318	30.4411	0.000110911	30.4411	4.83901e-05	30.4411	4.25137e-05
						30.504	0.000157267	30.504	0.000109488	30.504	4.76997e-05	30.504	4.18987e-05
						30.5668	0.000155246	30.5668	0.000108086	30.5668	4.70201e-05	30.5668	4.12934e-05
						30.6297	0.000153253	30.6297	0.000106704	30.6297	4.63512e-05	30.6297	4.06977e-05
						30.6926	0.000151289	30.6926	0.000105342	30.6926	4.56926e-05	30.6926	4.01115e-05
						30.7555	0.000149352	30.7555	0.000103998	30.7555	4.50444e-05	30.7555	3.95345e-05
						30.8184	0.000147443	30.8184	0.000102674	30.8184	4.44063e-05	30.8184	3.89666e-05
						30.8813	0.000145561	30.8813	0.000101369	30.8813	4.37781e-05	30.8813	3.84076e-05
						30.9442	0.000143706	30.9442	0.000100082	30.9442	4.31596e-05	30.9442	3.78575e-05
						31.0071	0.000141876	31.0071	9.88127e-05	31.0071	4.25507e-05	31.0071	3.73159e-05
						31.07	0.000140073	31.07	9.75616e-05	31.07	4.19513e-05	31.07	3.67829e-05
						31.1329	0.000138295	31.1329	9.63282e-05	31.1329	4.13611e-05	31.1329	3.62582e-05
						31.1958	0.000136542	31.1958	9.5112e-05	31.1958	4.078e-05	31.1958	3.57417e-05
						31.2587	0.000134813	31.2587	9.39129e-05	31.2587	4.02079e-05	31.2587	3.52333e-05
						31.3216	0.000133109	31.3216	9.27306e-05	31.3216	3.96446e-05	31.3216	3.47328e-05
						31.3845	0.000131429	31.3845	9.15648e-05	31.3845	3.909e-05	31.3845	3.42401e-05
						31.4474	0.000129772	31.4474	9.04153e-05	31.4474	3.85439e-05	31.4474	3.3755e-05
						31.5103	0.000128138	31.5103	8.92818e-05	31.5103	3.80061e-05	31.5103	3.32775e-05
						31.5732	0.000126527	31.5732	8.81641e-05	31.5732	3.74766e-05	31.5732	3.28074e-05
						31.6361	0.000124939	31.6361	8.70619e-05	31.6361	3.69552e-05	31.6361	3.23446e-05
						31.699	0.000123372	31.699	8.59749e-05	31.699	3.64417e-05	31.699	3.18889e-05
						31.7618	0.000121827	31.7618	8.49031e-05	31.7618	3.59361e-05	31.7618	3.14403e-05
						31.8247	0.000120304	31.8247	8.38461e-05	31.8247	3.54382e-05	31.8247	3.09985e-05
						31.8876	0.000118802	31.8876	8.28037e-05	31.8876	3.49478e-05	31.8876	3.05636e-05
						31.9505	0.00011732	31.9505	8.17756e-05	31.9505	3.44649e-05	31.9505	3.01354e-05
						32.0134	0.000115859	32.0134	8.07618e-05	32.0134	3.39893e-05	32.0134	2.97137e-05
						32.0763	0.000114418	32.0763	7.97619e-05	32.0763	3.35209e-05	32.0763	2.92985e-05
						32.1392	0.000112997	32.1392	7.87757e-05	32.1392	3.30595e-05	32.1392	2.88896e-05
						32.2021	0.000111596	32.2021	7.7803e-05	32.2021	3.26052e-05	32.2021	2.8487e-05
						32.265	0.000110213	32.265	7.68437e-05	32.265	3.21577e-05	32.265	2.80906e-05
						32.3279	0.00010885	32.3279	7.58975e-05	32.3279	3.17169e-05	32.3279	2.77002e-05
						32.3908	0.000107505	32.3908	7.49642e-05	32.3908	3.12828e-05	32.3908	2.73157e-05
						32.4537	0.000106179	32.4537	7.40437e-05	32.4537	3.08552e-05	32.4537	2.69371e-05
						32.5166	0.000104871	32.5166	7.31357e-05	32.5166	3.0434e-05	32.5166	2.65642e-05
						32.5795	0.000103581	32.5795	7.224e-05	32.5795	3.0019e-05	32.5795	2.6197e-05
						32.6424	0.000102308	32.6424	7.13566e-05	32.6424	2.96103e-05	32.6424	2.58354e-05
						32.7053	0.000101052	32.7053	7.04851e-05	32.7053	2.92078e-05	32.7053	2.54792e-05
						32.7682	9.98139e-05	32.7682	6.96254e-05	32.7682	2.88112e-05	32.7682	2.51284e-05
						32.8311	9.85922e-05	32.8311	6.87773e-05	32.8311	2.84205e-05	32.8311	2.47829e-05
						32.894	9.73871e-05	32.894	6.79407e-05	32.894	2.80356e-05	32.894	2.44425e-05
						32.9568	9.61983e-05	32.9568	6.71154e-05	32.9568	2.76564e-05	32.9568	2.41073e-05
						33.0197	9.50256e-05	33.0197	6.63012e-05	33.0197	2.72829e-05	33.0197	2.37772e-05
						33.0826	9.38686e-05	33.0826	6.5498e-05	33.0826	2.69149e-05	33.0826	2.3452e-05
						33.1455	9.27273e-05	33.1455	6.47056e-05	33.1455	2.65523e-05	33.1455	2.31316e-05
						33.2084	9.16013e-05	33.2084	6.39238e-05	33.2084	2.61951e-05	33.2084	2.28161e-05
						33.2713	9.04904e-05	33.2713	6.31524e-05	33.2713	2.58432e-05	33.2713	2.25053e-05
						33.3342	8.93944e-05	33.3342	6.23914e-05	33.3342	2.54964e-05	33.3342	2.21991e-05
						33.3971	8.83131e-05	33.3971	6.16406e-05	33.3971	2.51548e-05	33.3971	2.18974e-05
						33.46	8.72463e-05	33.46	6.08998e-05	33.46	2.48182e-05	33.46	2.16003e-05
						33.5229	8.61938e-05	33.5229	6.01688e-05	33.5229	2.44865e-05	33.5229	2.13075e-05
						33.5858	8.51552e-05	33.5858	5.94476e-05	33.5858	2.41596e-05	33.5858	2.10192e-05
						33.6487	8.41305e-05	33.6487	5.8736e-05	33.6487	2.38376e-05	33.6487	2.0735e-05
						33.7116	8.31195e-05	33.7116	5.80338e-05	33.7116	2.35202e-05	33.7116	2.04551e-05
						33.7745	8.21219e-05	33.7745	5.73409e-05	33.7745	2.32075e-05	33.7745	2.01794e-05
						33.8374	8.11375e-05	33.8374	5.66572e-05	33.8374	2.28994e-05	33.8374	1.99077e-05
						33.9003	8.01662e-05	33.9003	5.59825e-05	33.9003	2.25957e-05	33.9003	1.964e-05
						33.9632	7.92077e-05	33.9632	5.53168e-05	33.9632	2.22964e-05	33.9632	1.93762e-05
						34.0261	7.8262e-05	34.0261	5.46598e-05	34.0261	2.20015e-05	34.0261	1.91163e-05
						34.089	7.73287e-05	34.089	5.40115e-05	34.089	2.17109e-05	34.089	1.88603e-05
						34.1518	7.64077e-05	34.1518	5.33717e-05	34.1518	2.14245e-05	34.1518	1.8608e-05
						34.2147	7.54988e-05	34.2147	5.27402e-05	34.2147	2.11422e-05	34.2147	1.83593e-05
						34.2776	7.46019e-05	34.2776	5.21171e-05	34.2776	2.0864e-05	34.2776	1.81144e-05
						34.3405	7.37168e-05	34.3405	5.15022e-05	34.3405	2.05898e-05	34.3405	1.7873e-05
						34.4034	7.28432e-05	34.4034	5.08952e-05	34.4034	2.03195e-05	34.4034	1.76351e-05
						34.4663	7.19812e-05	34.4663	5.02962e-05	34.4663	2.00532e-05	34.4663	1.74007e-05
						34.5292	7.11304e-05	34.5292	4.97051e-05	34.5292	1.97906e-05	34.5292	1.71697e-05
						34.5921	7.02907e-05	34.5921	4.91216e-05	34.5921	1.95319e-05	34.5921	1.6942e-05
						34.655	6.9462e-05	34.655	4.85457e-05	34.655	1.92768e-05	34.655	1.67177e-05
						34.7179	6.86441e-05	34.7179	4.79773e-05	34.7179	1.90254e-05	34.7179	1.64966e-05
						34.7808	6.78368e-05	34.7808	4.74163e-05	34.7808	1.87776e-05	34.7808	1.62787e-05
						34.8437	6.704e-05	34.8437	4.68625e-05	34.8437	1.85333e-05	34.8437	1.6064e-05
						34.9066	6.62536e-05	34.9066	4.63159e-05	34.9066	1.82925e-05	34.9066	1.58523e-05
						34.9695	6.54773e-05	34.9695	4.57764e-05	34.9695	1.80552e-05	34.9695	1.56437e-05
						35.0324	6.47112e-05	35.0324	4.52438e-05	35.0324	1.78212e-05	35.0324	1.54381e-05
						35.0953	6.39549e-05	35.0953	4.47181e-05	35.0953	1.75905e-05	35.0953	1.52355e-05
						35.1582	6.32084e-05	35.1582	4.41992e-05	35.1582	1.73631e-05	35.1582	1.50358e-05
						35.2211	6.24715e-05	35.2211	4.3687e-05	35.2211	1.71389e-05	35.2211	1.48389e-05
						35.284	6.17441e-05	35.284	4.31813e-05	35.284	1.69179e-05	35.284	1.46449e-05
						35.3468	6.10261e-05	35.3468	4.26821e-05	35.3468	1.67e-05	35.3468	1.44536e-05
						35.4097	6.03173e-05	35.4097	4.21893e-05	35.4097	1.64852e-05	35.4097	1.42651e-05
						35.4726	5.96176e-05	35.4726	4.17028e-05	35.4726	1.62734e-05	35.4726	1.40793e-05
						35.5355	5.89269e-05	35.5355	4.12225e-05	35.5355	1.60646e-05	35.5355	1.38961e-05
						35.5984	5.8245e-05	35.5984	4.07484e-05	35.5984	1.58588e-05	35.5984	1.37155e-05
						35.6613	5.75718e-05	35.6613	4.02803e-05	35.6613	1.56558e-05	35.6613	1.35375e-05
						35.7242	5.69073e-05	35.7242	3.98181e-05	35.7242	1.54557e-05	35.7242	1.3362e-05
						35.7871	5.62512e-05	35.7871	3.93618e-05	35.7871	1.52583e-05	35.7871	1.3189e-05
						35.85	5.56035e-05	35.85	3.89113e-05	35.85	1.50638e-05	35.85	1.30185e-05
						35.9129	5.4964e-05	35.9129	3.84666e-05	35.9129	1.48719e-05	35.9129	1.28503e-05
						35.9758	5.43326e-05	35.9758	3.80274e-05	35.9758	1.46827e-05	35.9758	1.26846e-05
						36.0387	5.37093e-05	36.0387	3.75938e-05	36.0387	1.44962e-05	36.0387	1.25211e-05
						36.1016	5.30938e-05	36.1016	3.71657e-05	36.1016	1.43122e-05	36.1016	1.236e-05
						36.1645	5.24861e-05	36.1645	3.6743e-05	36.1645	1.41309e-05	36.1645	1.22012e-05
						36.2274	5.18862e-05	36.2274	3.63256e-05	36.2274	1.3952e-05	36.2274	1.20446e-05
						36.2903	5.12938e-05	36.2903	3.59135e-05	36.2903	1.37756e-05	36.2903	1.18901e-05
						36.3532	5.07088e-05	36.3532	3.55065e-05	36.3532	1.36016e-05	36.3532	1.17379e-05
						36.4161	5.01313e-05	36.4161	3.51047e-05	36.4161	1.34301e-05	36.4161	1.15878e-05
						36.479	4.9561e-05	36.479	3.47078e-05	36.479	1.32609e-05	36.479	1.14397e-05
						36.5418	4.89979e-05	36.5418	3.4316e-05	36.5418	1.30941e-05	36.5418	1.12938e-05
						36.6047	4.84418e-05	36.6047	3.3929e-05	36.6047	1.29295e-05	36.6047	1.11499e-05
						36.6676	4.78927e-05	36.6676	3.35469e-05	36.6676	1.27673e-05	36.6676	1.1008e-05
						36.7305	4.73505e-05	36.7305	3.31696e-05	36.7305	1.26072e-05	36.7305	1.0868e-05
						36.7934	4.68151e-05	36.7934	3.27969e-05	36.7934	1.24494e-05	36.7934	1.073e-05
						36.8563	4.62863e-05	36.8563	3.24289e-05	36.8563	1.22937e-05	36.8563	1.0594e-05
						36.9192	4.57642e-05	36.9192	3.20655e-05	36.9192	1.21401e-05	36.9192	1.04598e-05
						36.9821	4.52485e-05	36.9821	3.17065e-05	36.9821	1.19887e-05	36.9821	1.03275e-05
						37.045	4.47393e-05	37.045	3.1352e-05	37.045	1.18393e-05	37.045	1.0197e-05
						37.1079	4.42364e-05	37.1079	3.10019e-05	37.1079	1.16919e-05	37.1079	1.00683e-05
						37.1708	4.37397e-05	37.1708	3.06562e-05	37.1708	1.15466e-05	37.1708	9.94134e-06
						37.2337	4.32492e-05	37.2337	3.03147e-05	37.2337	1.14032e-05	37.2337	9.81617e-06
						37.2966	4.27648e-05	37.2966	2.99774e-05	37.2966	1.12618e-05	37.2966	9.69272e-06
						37.3595	4.22864e-05	37.3595	2.96442e-05	37.3595	1.11223e-05	37.3595	9.57097e-06
						37.4224	4.18138e-05	37.4224	2.93152e-05	37.4224	1.09847e-05	37.4224	9.45089e-06
						37.4853	4.13471e-05	37.4853	2.89902e-05	37.4853	1.0849e-05	37.4853	9.33246e-06
						37.5482	4.08862e-05	37.5482	2.86692e-05	37.5482	1.07151e-05	37.5482	9.21565e-06
						37.6111	4.04309e-05	37.6111	2.83521e-05	37.6111	1.0583e-05	37.6111	9.10044e-06
						37.674	3.99812e-05	37.674	2.80389e-05	37.674	1.04527e-05	37.674	8.98681e-06
						37.7368	3.95371e-05	37.7368	2.77296e-05	37.7368	1.03241e-05	37.7368	8.87472e-06
						37.7997	3.90984e-05	37.7997	2.7424e-05	37.7997	1.01973e-05	37.7997	8.76417e-06
						37.8626	3.86651e-05	37.8626	2.71221e-05	37.8626	1.00722e-05	37.8626	8.65511e-06
						37.9255	3.8237e-05	37.9255	2.6824e-05	37.9255	9.94873e-06	37.9255	8.54755e-06
						37.9884	3.78142e-05	37.9884	2.65294e-05	37.9884	9.82694e-06	37.9884	8.44144e-06
						38.0513	3.73966e-05	38.0513	2.62384e-05	38.0513	9.70679e-06	38.0513	8.33677e-06
						38.1142	3.6984e-05	38.1142	2.5951e-05	38.1142	9.58825e-06	38.1142	8.23352e-06
						38.1771	3.65765e-05	38.1771	2.5667e-05	38.1771	9.47129e-06	38.1771	8.13167e-06
						38.24	3.6174e-05	38.24	2.53865e-05	38.24	9.35589e-06	38.24	8.0312e-06
						38.3029	3.57763e-05	38.3029	2.51094e-05	38.3029	9.24203e-06	38.3029	7.93208e-06
						38.3658	3.53834e-05	38.3658	2.48356e-05	38.3658	9.12968e-06	38.3658	7.8343e-06
						38.4287	3.49954e-05	38.4287	2.45651e-05	38.4287	9.01883e-06	38.4287	7.73784e-06
						38.4916	3.4612e-05	38.4916	2.42979e-05	38.4916	8.90946e-06	38.4916	7.64268e-06
						38.5545	3.42332e-05	38.5545	2.40339e-05	38.5545	8.80153e-06	38.5545	7.54879e-06
						38.6174	3.3859e-05	38.6174	2.37731e-05	38.6174	8.69504e-06	38.6174	7.45616e-06
						38.6803	3.34894e-05	38.6803	2.35154e-05	38.6803	8.58995e-06	38.6803	7.36478e-06
						38.7432	3.31242e-05	38.7432	2.32608e-05	38.7432	8.48626e-06	38.7432	7.27462e-06
						38.8061	3.27633e-05	38.8061	2.30093e-05	38.8061	8.38393e-06	38.8061	7.18567e-06
						38.869	3.24069e-05	38.869	2.27607e-05	38.869	8.28296e-06	38.869	7.0979e-06
						38.9318	3.20547e-05	38.9318	2.25151e-05	38.9318	8.18331e-06	38.9318	7.01131e-06
						38.9947	3.17067e-05	38.9947	2.22725e-05	38.9947	8.08498e-06	38.9947	6.92587e-06
						39.0576	3.13629e-05	39.0576	2.20328e-05	39.0576	7.98794e-06	39.0576	6.84157e-06
						39.1205	3.10232e-05	39.1205	2.17959e-05	39.1205	7.89217e-06	39.1205	6.75839e-06
						39.1834	3.06876e-05	39.1834	2.15618e-05	39.1834	7.79766e-06	39.1834	6.67631e-06
						39.2463	3.03559e-05	39.2463	2.13305e-05	39.2463	7.70439e-06	39.2463	6.59533e-06
						39.3092	3.00283e-05	39.3092	2.11019e-05	39.3092	7.61234e-06	39.3092	6.51541e-06
						39.3721	2.97045e-05	39.3721	2.08761e-05	39.3721	7.52149e-06	39.3721	6.43656e-06
						39.435	2.93846e-05	39.435	2.06529e-05	39.435	7.43183e-06	39.435	6.35874e-06
						39.4979	2.90685e-05	39.4979	2.04324e-05	39.4979	7.34333e-06	39.4979	6.28196e-06
						39.5608	2.87561e-05	39.5608	2.02145e-05	39.5608	7.25599e-06	39.5608	6.20619e-06
						39.6237	2.84474e-05	39.6237	1.99991e-05	39.6237	7.16979e-06	39.6237	6.13141e-06
						39.6866	2.81424e-05	39.6866	1.97863e-05	39.6866	7.0847e-06	39.6866	6.05762e-06
						39.7495	2.7841e-05	39.7495	1.9576e-05	39.7495	7.00072e-06	39.7495	5.9848e-06
						39.8124	2.75432e-05	39.8124	1.93681e-05	39.8124	6.91783e-06	39.8124	5.91294e-06
						39.8753	2.72489e-05	39.8753	1.91627e-05	39.8753	6.83601e-06	39.8753	5.84202e-06
						39.9382	2.6958e-05	39.9382	1.89597e-05	39.9382	6.75525e-06	39.9382	5.77203e-06
						40.0011	2.66706e-05	40.0011	1.87591e-05	40.0011	6.67554e-06	40.0011	5.70295e-06
						40.064	2.63865e-05	40.064	1.85609e-05	40.064	6.59685e-06	40.064	5.63478e-06
						40.1268	2.61058e-05	40.1268	1.83649e-05	40.1268	6.51918e-06	40.1268	5.5675e-06
						40.1897	2.58284e-05	40.1897	1.81713e-05	40.1897	6.4425e-06	40.1897	5.50109e-06
						40.2526	2.55542e-05	40.2526	1.79799e-05	40.2526	6.36682e-06	40.2526	5.43555e-06
						40.3155	2.52833e-05	40.3155	1.77907e-05	40.3155	6.2921e-06	40.3155	5.37086e-06
						40.3784	2.50155e-05	40.3784	1.76037e-05	40.3784	6.21835e-06	40.3784	5.30702e-06
						40.4413	2.47508e-05	40.4413	1.74189e-05	40.4413	6.14554e-06	40.4413	5.244e-06
						40.5042	2.44892e-05	40.5042	1.72362e-05	40.5042	6.07366e-06	40.5042	5.1818e-06
						40.5671	2.42307e-05	40.5671	1.70557e-05	40.5671	6.0027e-06	40.5671	5.1204e-06
						40.63	2.39752e-05	40.63	1.68773e-05	40.63	5.93265e-06	40.63	5.0598e-06
						40.6929	2.37227e-05	40.6929	1.67009e-05	40.6929	5.86349e-06	40.6929	4.99999e-06
						40.7558	2.34731e-05	40.7558	1.65265e-05	40.7558	5.79521e-06	40.7558	4.94094e-06
						40.8187	2.32263e-05	40.8187	1.63542e-05	40.8187	5.72781e-06	40.8187	4.88266e-06
						40.8816	2.29825e-05	40.8816	1.61838e-05	40.8816	5.66126e-06	40.8816	4.82513e-06
						40.9445	2.27415e-05	40.9445	1.60155e-05	40.9445	5.59555e-06	40.9445	4.76833e-06
						41.0074	2.25032e-05	41.0074	1.5849e-05	41.0074	5.53068e-06	41.0074	4.71227e-06
						41.0703	2.22677e-05	41.0703	1.56845e-05	41.0703	5.46663e-06	41.0703	4.65693e-06
						41.1332	2.2035e-05	41.1332	1.55218e-05	41.1332	5.40339e-06	41.1332	4.60229e-06
						41.1961	2.18049e-05	41.1961	1.5361e-05	41.1961	5.34096e-06	41.1961	4.54836e-06
						41.259	2.15774e-05	41.259	1.52021e-05	41.259	5.27931e-06	41.259	4.49512e-06
						41.3218	2.13526e-05	41.3218	1.5045e-05	41.3218	5.21843e-06	41.3218	4.44255e-06
						41.3847	2.11304e-05	41.3847	1.48896e-05	41.3847	5.15833e-06	41.3847	4.39066e-06
						41.4476	2.09107e-05	41.4476	1.47361e-05	41.4476	5.09898e-06	41.4476	4.33943e-06
						41.5105	2.06935e-05	41.5105	1.45843e-05	41.5105	5.04038e-06	41.5105	4.28885e-06
						41.5734	2.04788e-05	41.5734	1.44342e-05	41.5734	4.98252e-06	41.5734	4.23892e-06
						41.6363	2.02666e-05	41.6363	1.42858e-05	41.6363	4.92538e-06	41.6363	4.18962e-06
						41.6992	2.00568e-05	41.6992	1.41391e-05	41.6992	4.86896e-06	41.6992	4.14095e-06
						41.7621	1.98493e-05	41.7621	1.39941e-05	41.7621	4.81324e-06	41.7621	4.09289e-06
						41.825	1.96443e-05	41.825	1.38507e-05	41.825	4.75822e-06	41.825	4.04544e-06
						41.8879	1.94416e-05	41.8879	1.3709e-05	41.8879	4.70389e-06	41.8879	3.9986e-06
						41.9508	1.92412e-05	41.9508	1.35688e-05	41.9508	4.65023e-06	41.9508	3.95234e-06
						42.0137	1.9043e-05	42.0137	1.34303e-05	42.0137	4.59725e-06	42.0137	3.90667e-06
						42.0766	1.88472e-05	42.0766	1.32932e-05	42.0766	4.54492e-06	42.0766	3.86158e-06
						42.1395	1.86535e-05	42.1395	1.31578e-05	42.1395	4.49325e-06	42.1395	3.81705e-06
						42.2024	1.8462e-05	42.2024	1.30238e-05	42.2024	4.44222e-06	42.2024	3.77308e-06
						42.2653	1.82727e-05	42.2653	1.28914e-05	42.2653	4.39182e-06	42.2653	3.72967e-06
						42.3282	1.80856e-05	42.3282	1.27605e-05	42.3282	4.34204e-06	42.3282	3.6868e-06
						42.3911	1.79005e-05	42.3911	1.2631e-05	42.3911	4.29289e-06	42.3911	3.64447e-06
						42.454	1.77175e-05	42.454	1.2503e-05	42.454	4.24434e-06	42.454	3.60267e-06
						42.5168	1.75366e-05	42.5168	1.23764e-05	42.5168	4.19639e-06	42.5168	3.56139e-06
						42.5797	1.73578e-05	42.5797	1.22512e-05	42.5797	4.14903e-06	42.5797	3.52063e-06
						42.6426	1.71809e-05	42.6426	1.21274e-05	42.6426	4.10226e-06	42.6426	3.48038e-06
						42.7055	1.7006e-05	42.7055	1.20051e-05	42.7055	4.05606e-06	42.7055	3.44063e-06
						42.7684	1.68331e-05	42.7684	1.1884e-05	42.7684	4.01043e-06	42.7684	3.40138e-06
						42.8313	1.66622e-05	42.8313	1.17643e-05	42.8313	3.96536e-06	42.8313	3.36261e-06
						42.8942	1.64931e-05	42.8942	1.1646e-05	42.8942	3.92085e-06	42.8942	3.32433e-06
						42.9571	1.63259e-05	42.9571	1.1529e-05	42.9571	3.87688e-06	42.9571	3.28652e-06
						43.02	1.61606e-05	43.02	1.14132e-05	43.02	3.83345e-06	43.02	3.24918e-06
						43.0829	1.59972e-05	43.0829	1.12988e-05	43.0829	3.79055e-06	43.0829	3.21231e-06
						43.1458	1.58355e-05	43.1458	1.11856e-05	43.1458	3.74818e-06	43.1458	3.17589e-06
						43.2087	1.56757e-05	43.2087	1.10737e-05	43.2087	3.70632e-06	43.2087	3.13992e-06
						43.2716	1.55176e-05	43.2716	1.0963e-05	43.2716	3.66498e-06	43.2716	3.1044e-06
						43.3345	1.53613e-05	43.3345	1.08535e-05	43.3345	3.62413e-06	43.3345	3.06931e-06
						43.3974	1.52068e-05	43.3974	1.07452e-05	43.3974	3.58379e-06	43.3974	3.03466e-06
						43.4603	1.50539e-05	43.4603	1.06382e-05	43.4603	3.54394e-06	43.4603	3.00043e-06
						43.5232	1.49027e-05	43.5232	1.05323e-05	43.5232	3.50457e-06	43.5232	2.96663e-06
						43.5861	1.47533e-05	43.5861	1.04275e-05	43.5861	3.46567e-06	43.5861	2.93324e-06
						43.649	1.46054e-05	43.649	1.0324e-05	43.649	3.42725e-06	43.649	2.90026e-06
						43.7118	1.44592e-05	43.7118	1.02215e-05	43.7118	3.3893e-06	43.7118	2.86769e-06
						43.7747	1.43146e-05	43.7747	1.01202e-05	43.7747	3.3518e-06	43.7747	2.83551e-06
						43.8376	1.41716e-05	43.8376	1.002e-05	43.8376	3.31476e-06	43.8376	2.80373e-06
						43.9005	1.40302e-05	43.9005	9.92088e-06	43.9005	3.27816e-06	43.9005	2.77234e-06
						43.9634	1.38903e-05	43.9634	9.82284e-06	43.9634	3.24201e-06	43.9634	2.74133e-06
						44.0263	1.3752e-05	44.0263	9.72588e-06	44.0263	3.20629e-06	44.0263	2.71069e-06
						44.0892	1.36151e-05	44.0892	9.62998e-06	44.0892	3.171e-06	44.0892	2.68044e-06
						44.1521	1.34798e-05	44.1521	9.53511e-06	44.1521	3.13613e-06	44.1521	2.65055e-06
						44.215	1.3346e-05	44.215	9.44128e-06	44.215	3.10169e-06	44.215	2.62102e-06
						44.2779	1.32136e-05	44.2779	9.34847e-06	44.2779	3.06765e-06	44.2779	2.59185e-06
						44.3408	1.30827e-05	44.3408	9.25667e-06	44.3408	3.03403e-06	44.3408	2.56304e-06
						44.4037	1.29532e-05	44.4037	9.16586e-06	44.4037	3.00081e-06	44.4037	2.53458e-06
						44.4666	1.28251e-05	44.4666	9.07604e-06	44.4666	2.96798e-06	44.4666	2.50646e-06
						44.5295	1.26984e-05	44.5295	8.98718e-06	44.5295	2.93555e-06	44.5295	2.47868e-06
						44.5924	1.25731e-05	44.5924	8.89929e-06	44.5924	2.9035e-06	44.5924	2.45124e-06
						44.6553	1.24491e-05	44.6553	8.81235e-06	44.6553	2.87184e-06	44.6553	2.42413e-06
						44.7182	1.23265e-05	44.7182	8.72634e-06	44.7182	2.84055e-06	44.7182	2.39734e-06
						44.7811	1.22052e-05	44.7811	8.64126e-06	44.7811	2.80963e-06	44.7811	2.37088e-06
						44.844	1.20853e-05	44.844	8.5571e-06	44.844	2.77909e-06	44.844	2.34474e-06
						44.9068	1.19666e-05	44.9068	8.47384e-06	44.9068	2.7489e-06	44.9068	2.31891e-06
						44.9697	1.18492e-05	44.9697	8.39147e-06	44.9697	2.71907e-06	44.9697	2.29339e-06
						45.0326	1.17331e-05	45.0326	8.30999e-06	45.0326	2.6896e-06	45.0326	2.26818e-06
						45.0955	1.16182e-05	45.0955	8.22938e-06	45.0955	2.66048e-06	45.0955	2.24327e-06
						45.1584	1.15046e-05	45.1584	8.14964e-06	45.1584	2.6317e-06	45.1584	2.21865e-06
						45.2213	1.13922e-05	45.2213	8.07075e-06	45.2213	2.60326e-06	45.2213	2.19434e-06
						45.2842	1.1281e-05	45.2842	7.9927e-06	45.2842	2.57515e-06	45.2842	2.17031e-06
						45.3471	1.1171e-05	45.3471	7.91548e-06	45.3471	2.54738e-06	45.3471	2.14657e-06
						45.41	1.10622e-05	45.41	7.83909e-06	45.41	2.51993e-06	45.41	2.12311e-06
						45.4729	1.09546e-05	45.4729	7.76351e-06	45.4729	2.49281e-06	45.4729	2.09994e-06
						45.5358	1.08481e-05	45.5358	7.68874e-06	45.5358	2.466e-06	45.5358	2.07703e-06
						45.5987	1.07427e-05	45.5987	7.61476e-06	45.5987	2.43951e-06	45.5987	2.05441e-06
						45.6616	1.06385e-05	45.6616	7.54156e-06	45.6616	2.41333e-06	45.6616	2.03205e-06
						45.7245	1.05354e-05	45.7245	7.46915e-06	45.7245	2.38746e-06	45.7245	2.00995e-06
						45.7874	1.04333e-05	45.7874	7.3975e-06	45.7874	2.36189e-06	45.7874	1.98812e-06
						45.8503	1.03324e-05	45.8503	7.3266e-06	45.8503	2.33662e-06	45.8503	1.96654e-06
						45.9132	1.02326e-05	45.9132	7.25646e-06	45.9132	2.31164e-06	45.9132	1.94522e-06
						45.9761	1.01338e-05	45.9761	7.18706e-06	45.9761	2.28696e-06	45.9761	1.92416e-06
						46.039	1.0036e-05	46.039	7.11839e-06	46.039	2.26256e-06	46.039	1.90334e-06
						46.1019	9.93933e-06	46.1019	7.05045e-06	46.1019	2.23845e-06	46.1019	1.88277e-06
						46.1647	9.84365e-06	46.1647	6.98322e-06	46.1647	2.21461e-06	46.1647	1.86244e-06
						46.2276	9.74898e-06	46.2276	6.9167e-06	46.2276	2.19106e-06	46.2276	1.84234e-06
						46.2905	9.65532e-06	46.2905	6.85087e-06	46.2905	2.16778e-06	46.2905	1.82249e-06
						46.3534	9.56265e-06	46.3534	6.78574e-06	46.3534	2.14476e-06	46.3534	1.80287e-06
						46.4163	9.47095e-06	46.4163	6.72129e-06	46.4163	2.12202e-06	46.4163	1.78348e-06
						46.4792	9.38023e-06	46.4792	6.65752e-06	46.4792	2.09954e-06	46.4792	1.76431e-06
						46.5421	9.29046e-06	46.5421	6.59442e-06	46.5421	2.07732e-06	46.5421	1.74537e-06
						46.605	9.20164e-06	46.605	6.53197e-06	46.605	2.05535e-06	46.605	1.72666e-06
						46.6679	9.11375e-06	46.6679	6.47018e-06	46.6679	2.03364e-06	46.6679	1.70816e-06
						46.7308	9.02678e-06	46.7308	6.40903e-06	46.7308	2.01218e-06	46.7308	1.68987e-06
						46.7937	8.94073e-06	46.7937	6.34852e-06	46.7937	1.99096e-06	46.7937	1.6718e-06
						46.8566	8.85558e-06	46.8566	6.28864e-06	46.8566	1.96999e-06	46.8566	1.65394e-06
						46.9195	8.77132e-06	46.9195	6.22938e-06	46.9195	1.94926e-06	46.9195	1.63629e-06
						46.9824	8.68795e-06	46.9824	6.17074e-06	46.9824	1.92877e-06	46.9824	1.61885e-06
						47.0453	8.60544e-06	47.0453	6.11271e-06	47.0453	1.90852e-06	47.0453	1.6016e-06
						47.1082	8.5238e-06	47.1082	6.05528e-06	47.1082	1.88849e-06	47.1082	1.58456e-06
						47.1711	8.44301e-06	47.1711	5.99844e-06	47.1711	1.8687e-06	47.1711	1.56772e-06
						47.234	8.36307e-06	47.234	5.94219e-06	47.234	1.84913e-06	47.234	1.55107e-06
						47.2969	8.28395e-06	47.2969	5.88653e-06	47.2969	1.82978e-06	47.2969	1.53461e-06
						47.3597	8.20566e-06	47.3597	5.83144e-06	47.3597	1.81066e-06	47.3597	1.51834e-06
						47.4226	8.12819e-06	47.4226	5.77692e-06	47.4226	1.79175e-06	47.4226	1.50226e-06
						47.4855	8.05152e-06	47.4855	5.72296e-06	47.4855	1.77306e-06	47.4855	1.48637e-06
						47.5484	7.97564e-06	47.5484	5.66955e-06	47.5484	1.75458e-06	47.5484	1.47066e-06
						47.6113	7.90055e-06	47.6113	5.6167e-06	47.6113	1.73632e-06	47.6113	1.45513e-06
						47.6742	7.82624e-06	47.6742	5.56439e-06	47.6742	1.71826e-06	47.6742	1.43978e-06
						47.7371	7.7527e-06	47.7371	5.51262e-06	47.7371	1.7004e-06	47.7371	1.4246e-06
						47.8	7.67992e-06	47.8	5.46138e-06	47.8	1.68275e-06	47.8	1.4096e-06
						47.8629	7.60789e-06	47.8629	5.41066e-06	47.8629	1.6653e-06	47.8629	1.39478e-06
						47.9258	7.5366e-06	47.9258	5.36046e-06	47.9258	1.64804e-06	47.9258	1.38012e-06
						47.9887	7.46605e-06	47.9887	5.31078e-06	47.9887	1.63098e-06	47.9887	1.36563e-06
						48.0516	7.39622e-06	48.0516	5.2616e-06	48.0516	1.61411e-06	48.0516	1.3513e-06
						48.1145	7.32712e-06	48.1145	5.21293e-06	48.1145	1.59744e-06	48.1145	1.33714e-06
						48.1774	7.25872e-06	48.1774	5.16475e-06	48.1774	1.58095e-06	48.1774	1.32314e-06
						48.2403	7.19102e-06	48.2403	5.11707e-06	48.2403	1.56464e-06	48.2403	1.3093e-06
						48.3032	7.12402e-06	48.3032	5.06986e-06	48.3032	1.54852e-06	48.3032	1.29562e-06
						48.3661	7.05771e-06	48.3661	5.02314e-06	48.3661	1.53258e-06	48.3661	1.2821e-06
						48.429	6.99208e-06	48.429	4.9769e-06	48.429	1.51682e-06	48.429	1.26872e-06
						48.4919	6.92711e-06	48.4919	4.93112e-06	48.4919	1.50124e-06	48.4919	1.2555e-06
						48.5547	6.86281e-06	48.5547	4.88581e-06	48.5547	1.48583e-06	48.5547	1.24243e-06
						48.6176	6.79917e-06	48.6176	4.84096e-06	48.6176	1.47059e-06	48.6176	1.22951e-06
						48.6805	6.73618e-06	48.6805	4.79656e-06	48.6805	1.45553e-06	48.6805	1.21674e-06
						48.7434	6.67382e-06	48.7434	4.75261e-06	48.7434	1.44063e-06	48.7434	1.20411e-06
						48.8063	6.61211e-06	48.8063	4.7091e-06	48.8063	1.4259e-06	48.8063	1.19162e-06
						48.8692	6.55102e-06	48.8692	4.66603e-06	48.8692	1.41133e-06	48.8692	1.17927e-06
						48.9321	6.49055e-06	48.9321	4.6234e-06	48.9321	1.39693e-06	48.9321	1.16706e-06
						48.995	6.43069e-06	48.995	4.5812e-06	48.995	1.38268e-06	48.995	1.15499e-06
						49.0579	6.37145e-06	49.0579	4.53942e-06	49.0579	1.3686e-06	49.0579	1.14306e-06
						49.1208	6.3128e-06	49.1208	4.49806e-06	49.1208	1.35467e-06	49.1208	1.13126e-06
						49.1837	6.25474e-06	49.1837	4.45712e-06	49.1837	1.3409e-06	49.1837	1.11959e-06
						49.2466	6.19728e-06	49.2466	4.41658e-06	49.2466	1.32727e-06	49.2466	1.10806e-06
						49.3095	6.14039e-06	49.3095	4.37646e-06	49.3095	1.3138e-06	49.3095	1.09665e-06
						49.3724	6.08408e-06	49.3724	4.33673e-06	49.3724	1.30048e-06	49.3724	1.08537e-06
						49.4353	6.02833e-06	49.4353	4.29741e-06	49.4353	1.28731e-06	49.4353	1.07422e-06
						49.4982	5.97315e-06	49.4982	4.25847e-06	49.4982	1.27428e-06	49.4982	1.06319e-06
						49.5611	5.91852e-06	49.5611	4.21993e-06	49.5611	1.26139e-06	49.5611	1.05229e-06
						49.624	5.86444e-06	49.624	4.18177e-06	49.624	1.24865e-06	49.624	1.04151e-06
						49.6869	5.81091e-06	49.6869	4.14399e-06	49.6869	1.23605e-06	49.6869	1.03084e-06
						49.7497	5.75791e-06	49.7497	4.10658e-06	49.7497	1.22358e-06	49.7497	1.0203e-06
						49.8126	5.70545e-06	49.8126	4.06955e-06	49.8126	1.21125e-06	49.8126	1.00988e-06
						49.8755	5.6535e-06	49.8755	4.03289e-06	49.8755	1.19906e-06	49.8755	9.99566e-07
						49.9384	5.60208e-06	49.9384	3.99659e-06	49.9384	1.187e-06	49.9384	9.89371e-07
						50.0013	5.55118e-06	50.0013	3.96065e-06	50.0013	1.17508e-06	50.0013	9.79289e-07
						50.0642	5.50078e-06	50.0642	3.92506e-06	50.0642	1.16328e-06	50.0642	9.6932e-07
						50.1271	5.45088e-06	50.1271	3.88983e-06	50.1271	1.15162e-06	50.1271	9.5946e-07
						50.19	5.40149e-06	50.19	3.85495e-06	50.19	1.14008e-06	50.19	9.4971e-07
						50.2529	5.35258e-06	50.2529	3.82041e-06	50.2529	1.12867e-06	50.2529	9.40068e-07
						50.3158	5.30416e-06	50.3158	3.78621e-06	50.3158	1.11738e-06	50.3158	9.30532e-07
						50.3787	5.25623e-06	50.3787	3.75235e-06	50.3787	1.10622e-06	50.3787	9.21102e-07
						50.4416	5.20877e-06	50.4416	3.71883e-06	50.4416	1.09517e-06	50.4416	9.11775e-07
						50.5045	5.16178e-06	50.5045	3.68563e-06	50.5045	1.08425e-06	50.5045	9.02552e-07
						50.5674	5.11525e-06	50.5674	3.65276e-06	50.5674	1.07345e-06	50.5674	8.9343e-07
						50.6303	5.06919e-06	50.6303	3.62022e-06	50.6303	1.06276e-06	50.6303	8.84409e-07
						50.6932	5.02358e-06	50.6932	3.58799e-06	50.6932	1.05219e-06	50.6932	8.75486e-07
						50.7561	4.97843e-06	50.7561	3.55608e-06	50.7561	1.04173e-06	50.7561	8.66662e-07
						50.819	4.93372e-06	50.819	3.52448e-06	50.819	1.03139e-06	50.819	8.57935e-07
						50.8819	4.88945e-06	50.8819	3.49319e-06	50.8819	1.02116e-06	50.8819	8.49303e-07
						50.9447	4.84561e-06	50.9447	3.46221e-06	50.9447	1.01104e-06	50.9447	8.40766e-07
						51.0076	4.80221e-06	51.0076	3.43153e-06	51.0076	1.00103e-06	51.0076	8.32322e-07
						51.0705	4.75924e-06	51.0705	3.40115e-06	51.0705	9.91123e-07	51.0705	8.2397e-07
						51.1334	4.71669e-06	51.1334	3.37106e-06	51.1334	9.81327e-07	51.1334	8.1571e-07
						51.1963	4.67456e-06	51.1963	3.34127e-06	51.1963	9.71637e-07	51.1963	8.0754e-07
						51.2592	4.63284e-06	51.2592	3.31177e-06	51.2592	9.6205e-07	51.2592	7.99459e-07
						51.3221	4.59153e-06	51.3221	3.28256e-06	51.3221	9.52567e-07	51.3221	7.91466e-07
						51.385	4.55063e-06	51.385	3.25363e-06	51.385	9.43186e-07	51.385	7.8356e-07
						51.4479	4.51012e-06	51.4479	3.22498e-06	51.4479	9.33905e-07	51.4479	7.7574e-07
						51.5108	4.47001e-06	51.5108	3.19661e-06	51.5108	9.24724e-07	51.5108	7.68005e-07
						51.5737	4.4303e-06	51.5737	3.16851e-06	51.5737	9.15641e-07	51.5737	7.60354e-07
						51.6366	4.39097e-06	51.6366	3.14069e-06	51.6366	9.06656e-07	51.6366	7.52786e-07
						51.6995	4.35203e-06	51.6995	3.11313e-06	51.6995	8.97767e-07	51.6995	7.453e-07
						51.7624	4.31346e-06	51.7624	3.08584e-06	51.7624	8.88972e-07	51.7624	7.37894e-07
						51.8253	4.27527e-06	51.8253	3.05882e-06	51.8253	8.80272e-07	51.8253	7.30569e-07
						51.8882	4.23745e-06	51.8882	3.03205e-06	51.8882	8.71664e-07	51.8882	7.23324e-07
						51.9511	4.2e-06	51.9511	3.00555e-06	51.9511	8.63148e-07	51.9511	7.16156e-07
						52.014	4.16291e-06	52.014	2.97929e-06	52.014	8.54723e-07	52.014	7.09066e-07
						52.0769	4.12619e-06	52.0769	2.9533e-06	52.0769	8.46387e-07	52.0769	7.02052e-07
						52.1397	4.08982e-06	52.1397	2.92755e-06	52.1397	8.3814e-07	52.1397	6.95113e-07
						52.2026	4.0538e-06	52.2026	2.90204e-06	52.2026	8.2998e-07	52.2026	6.8825e-07
						52.2655	4.01813e-06	52.2655	2.87679e-06	52.2655	8.21907e-07	52.2655	6.8146e-07
						52.3284	3.9828e-06	52.3284	2.85177e-06	52.3284	8.1392e-07	52.3284	6.74742e-07
						52.3913	3.94782e-06	52.3913	2.827e-06	52.3913	8.06017e-07	52.3913	6.68097e-07
						52.4542	3.91317e-06	52.4542	2.80246e-06	52.4542	7.98198e-07	52.4542	6.61524e-07
						52.5171	3.87886e-06	52.5171	2.77815e-06	52.5171	7.90461e-07	52.5171	6.5502e-07
						52.58	3.84488e-06	52.58	2.75408e-06	52.58	7.82807e-07	52.58	6.48586e-07
						52.6429	3.81122e-06	52.6429	2.73024e-06	52.6429	7.75233e-07	52.6429	6.42221e-07
						52.7058	3.77789e-06	52.7058	2.70663e-06	52.7058	7.67738e-07	52.7058	6.35924e-07
						52.7687	3.74488e-06	52.7687	2.68324e-06	52.7687	7.60323e-07	52.7687	6.29694e-07
						52.8316	3.71218e-06	52.8316	2.66007e-06	52.8316	7.52986e-07	52.8316	6.23531e-07
						52.8945	3.6798e-06	52.8945	2.63712e-06	52.8945	7.45726e-07	52.8945	6.17433e-07
						52.9574	3.64773e-06	52.9574	2.61439e-06	52.9574	7.38542e-07	52.9574	6.114e-07
						53.0203	3.61597e-06	53.0203	2.59188e-06	53.0203	7.31433e-07	53.0203	6.05431e-07
						53.0832	3.58451e-06	53.0832	2.56958e-06	53.0832	7.24399e-07	53.0832	5.99526e-07
						53.1461	3.55335e-06	53.1461	2.54749e-06	53.1461	7.17439e-07	53.1461	5.93683e-07
						53.209	3.52249e-06	53.209	2.52561e-06	53.209	7.10552e-07	53.209	5.87902e-07
						53.2719	3.49192e-06	53.2719	2.50394e-06	53.2719	7.03737e-07	53.2719	5.82183e-07
						53.3347	3.46165e-06	53.3347	2.48247e-06	53.3347	6.96992e-07	53.3347	5.76524e-07
						53.3976	3.43166e-06	53.3976	2.4612e-06	53.3976	6.90319e-07	53.3976	5.70925e-07
						53.4605	3.40196e-06	53.4605	2.44014e-06	53.4605	6.83715e-07	53.4605	5.65385e-07
						53.5234	3.37254e-06	53.5234	2.41927e-06	53.5234	6.77179e-07	53.5234	5.59903e-07
						53.5863	3.3434e-06	53.5863	2.3986e-06	53.5863	6.70712e-07	53.5863	5.54479e-07
						53.6492	3.31453e-06	53.6492	2.37813e-06	53.6492	6.64312e-07	53.6492	5.49113e-07
						53.7121	3.28594e-06	53.7121	2.35785e-06	53.7121	6.57979e-07	53.7121	5.43803e-07
						53.775	3.25762e-06	53.775	2.33775e-06	53.775	6.51711e-07	53.775	5.38549e-07
						53.8379	3.22957e-06	53.8379	2.31785e-06	53.8379	6.45509e-07	53.8379	5.3335e-07
						53.9008	3.20178e-06	53.9008	2.29813e-06	53.9008	6.3937e-07	53.9008	5.28206e-07
						53.9637	3.17426e-06	53.9637	2.2786e-06	53.9637	6.33296e-07	53.9637	5.23115e-07
						54.0266	3.147e-06	54.0266	2.25925e-06	54.0266	6.27284e-07	54.0266	5.18078e-07
						54.0895	3.11999e-06	54.0895	2.24008e-06	54.0895	6.21334e-07	54.0895	5.13094e-07
						54.1524	3.09324e-06	54.1524	2.22109e-06	54.1524	6.15446e-07	54.1524	5.08162e-07
						54.2153	3.06674e-06	54.2153	2.20228e-06	54.2153	6.09618e-07	54.2153	5.03282e-07
						54.2782	3.04049e-06	54.2782	2.18364e-06	54.2782	6.03851e-07	54.2782	4.98452e-07
						54.3411	3.01448e-06	54.3411	2.16518e-06	54.3411	5.98143e-07	54.3411	4.93673e-07
						54.404	2.98872e-06	54.404	2.14688e-06	54.404	5.92494e-07	54.404	4.88944e-07
						54.4669	2.9632e-06	54.4669	2.12876e-06	54.4669	5.86903e-07	54.4669	4.84264e-07
						54.5297	2.93793e-06	54.5297	2.11081e-06	54.5297	5.81369e-07	54.5297	4.79633e-07
						54.5926	2.91288e-06	54.5926	2.09302e-06	54.5926	5.75892e-07	54.5926	4.7505e-07
						54.6555	2.88808e-06	54.6555	2.0754e-06	54.6555	5.70472e-07	54.6555	4.70515e-07
						54.7184	2.8635e-06	54.7184	2.05794e-06	54.7184	5.65107e-07	54.7184	4.66026e-07
						54.7813	2.83915e-06	54.7813	2.04064e-06	54.7813	5.59797e-07	54.7813	4.61585e-07
						54.8442	2.81503e-06	54.8442	2.02351e-06	54.8442	5.54541e-07	54.8442	4.57189e-07
						54.9071	2.79114e-06	54.9071	2.00653e-06	54.9071	5.49339e-07	54.9071	4.52839e-07
						54.97	2.76747e-06	54.97	1.98971e-06	54.97	5.4419e-07	54.97	4.48534e-07
						55.0329	2.74402e-06	55.0329	1.97304e-06	55.0329	5.39094e-07	55.0329	4.44273e-07
						55.0958	2.72078e-06	55.0958	1.95653e-06	55.0958	5.34049e-07	55.0958	4.40056e-07
						55.1587	2.69777e-06	55.1587	1.94016e-06	55.1587	5.29057e-07	55.1587	4.35883e-07
						55.2216	2.67496e-06	55.2216	1.92395e-06	55.2216	5.24114e-07	55.2216	4.31753e-07
						55.2845	2.65237e-06	55.2845	1.90789e-06	55.2845	5.19223e-07	55.2845	4.27666e-07
						55.3474	2.62999e-06	55.3474	1.89198e-06	55.3474	5.1438e-07	55.3474	4.23621e-07
						55.4103	2.60782e-06	55.4103	1.87621e-06	55.4103	5.09587e-07	55.4103	4.19617e-07
						55.4732	2.58585e-06	55.4732	1.86059e-06	55.4732	5.04843e-07	55.4732	4.15654e-07
						55.5361	2.56408e-06	55.5361	1.84511e-06	55.5361	5.00147e-07	55.5361	4.11732e-07
						55.599	2.54251e-06	55.599	1.82977e-06	55.599	4.95498e-07	55.599	4.07851e-07
						55.6619	2.52115e-06	55.6619	1.81457e-06	55.6619	4.90897e-07	55.6619	4.04009e-07
						55.7247	2.49998e-06	55.7247	1.79951e-06	55.7247	4.86342e-07	55.7247	4.00206e-07
						55.7876	2.479e-06	55.7876	1.78459e-06	55.7876	4.81832e-07	55.7876	3.96443e-07
						55.8505	2.45822e-06	55.8505	1.76981e-06	55.8505	4.77369e-07	55.8505	3.92717e-07
						55.9134	2.43763e-06	55.9134	1.75516e-06	55.9134	4.7295e-07	55.9134	3.8903e-07
						55.9763	2.41723e-06	55.9763	1.74064e-06	55.9763	4.68576e-07	55.9763	3.85381e-07
						56.0392	2.39702e-06	56.0392	1.72625e-06	56.0392	4.64246e-07	56.0392	3.81769e-07
						56.1021	2.37699e-06	56.1021	1.712e-06	56.1021	4.5996e-07	56.1021	3.78193e-07
						56.165	2.35715e-06	56.165	1.69787e-06	56.165	4.55717e-07	56.165	3.74654e-07
						56.2279	2.33749e-06	56.2279	1.68388e-06	56.2279	4.51516e-07	56.2279	3.71151e-07
						56.2908	2.318e-06	56.2908	1.67001e-06	56.2908	4.47357e-07	56.2908	3.67684e-07
						56.3537	2.2987e-06	56.3537	1.65626e-06	56.3537	4.43241e-07	56.3537	3.64252e-07
						56.4166	2.27957e-06	56.4166	1.64264e-06	56.4166	4.39165e-07	56.4166	3.60855e-07
						56.4795	2.26062e-06	56.4795	1.62915e-06	56.4795	4.3513e-07	56.4795	3.57492e-07
						56.5424	2.24184e-06	56.5424	1.61577e-06	56.5424	4.31136e-07	56.5424	3.54163e-07
						56.6053	2.22323e-06	56.6053	1.60252e-06	56.6053	4.27181e-07	56.6053	3.50868e-07
						56.6682	2.20479e-06	56.6682	1.58939e-06	56.6682	4.23266e-07	56.6682	3.47606e-07
						56.7311	2.18652e-06	56.7311	1.57637e-06	56.7311	4.1939e-07	56.7311	3.44378e-07
						56.794	2.16842e-06	56.794	1.56347e-06	56.794	4.15553e-07	56.794	3.41181e-07
						56.8569	2.15048e-06	56.8569	1.55069e-06	56.8569	4.11753e-07	56.8569	3.38017e-07
						56.9197	2.1327e-06	56.9197	1.53802e-06	56.9197	4.07992e-07	56.9197	3.34885e-07
						56.9826	2.11508e-06	56.9826	1.52547e-06	56.9826	4.04268e-07	56.9826	3.31785e-07
						57.0455	2.09763e-06	57.0455	1.51303e-06	57.0455	4.00581e-07	57.0455	3.28716e-07
						57.1084	2.08033e-06	57.1084	1.5007e-06	57.1084	3.96931e-07	57.1084	3.25677e-07
						57.1713	2.06318e-06	57.1713	1.48848e-06	57.1713	3.93317e-07	57.1713	3.22669e-07
						57.2342	2.0462e-06	57.2342	1.47637e-06	57.2342	3.89738e-07	57.2342	3.19692e-07
						57.2971	2.02936e-06	57.2971	1.46437e-06	57.2971	3.86195e-07	57.2971	3.16744e-07
						57.36	2.01268e-06	57.36	1.45248e-06	57.36	3.82688e-07	57.36	3.13826e-07
						57.4229	1.99615e-06	57.4229	1.44069e-06	57.4229	3.79214e-07	57.4229	3.10937e-07
						57.4858	1.97977e-06	57.4858	1.42901e-06	57.4858	3.75776e-07	57.4858	3.08077e-07
						57.5487	1.96353e-06	57.5487	1.41743e-06	57.5487	3.72371e-07	57.5487	3.05245e-07
						57.6116	1.94744e-06	57.6116	1.40595e-06	57.6116	3.68999e-07	57.6116	3.02442e-07
						57.6745	1.9315e-06	57.6745	1.39458e-06	57.6745	3.65661e-07	57.6745	2.99667e-07
						57.7374	1.9157e-06	57.7374	1.38331e-06	57.7374	3.62356e-07	57.7374	2.96919e-07
						57.8003	1.90004e-06	57.8003	1.37214e-06	57.8003	3.59083e-07	57.8003	2.94199e-07
						57.8632	1.88452e-06	57.8632	1.36107e-06	57.8632	3.55843e-07	57.8632	2.91506e-07
						57.9261	1.86914e-06	57.9261	1.35009e-06	57.9261	3.52634e-07	57.9261	2.88839e-07
						57.989	1.8539e-06	57.989	1.33922e-06	57.989	3.49457e-07	57.989	2.862e-07
						58.0519	1.83879e-06	58.0519	1.32844e-06	58.0519	3.4631e-07	58.0519	2.83586e-07
						58.1147	1.82382e-06	58.1147	1.31775e-06	58.1147	3.43195e-07	58.1147	2.80998e-07
						58.1776	1.80899e-06	58.1776	1.30716e-06	58.1776	3.4011e-07	58.1776	2.78436e-07
						58.2405	1.79428e-06	58.2405	1.29667e-06	58.2405	3.37056e-07	58.2405	2.759e-07
						58.3034	1.77971e-06	58.3034	1.28626e-06	58.3034	3.34031e-07	58.3034	2.73388e-07
						58.3663	1.76526e-06	58.3663	1.27595e-06	58.3663	3.31036e-07	58.3663	2.70902e-07
						58.4292	1.75095e-06	58.4292	1.26573e-06	58.4292	3.2807e-07	58.4292	2.6844e-07
						58.4921	1.73676e-06	58.4921	1.2556e-06	58.4921	3.25133e-07	58.4921	2.66002e-07
						58.555	1.7227e-06	58.555	1.24555e-06	58.555	3.22224e-07	58.555	2.63588e-07
						58.6179	1.70876e-06	58.6179	1.2356e-06	58.6179	3.19344e-07	58.6179	2.61199e-07
						58.6808	1.69495e-06	58.6808	1.22573e-06	58.6808	3.16492e-07	58.6808	2.58832e-07
						58.7437	1.68126e-06	58.7437	1.21595e-06	58.7437	3.13667e-07	58.7437	2.56489e-07
						58.8066	1.66769e-06	58.8066	1.20626e-06	58.8066	3.1087e-07	58.8066	2.54169e-07
						58.8695	1.65424e-06	58.8695	1.19665e-06	58.8695	3.081e-07	58.8695	2.51872e-07
						58.9324	1.64091e-06	58.9324	1.18713e-06	58.9324	3.05357e-07	58.9324	2.49597e-07
						58.9953	1.6277e-06	58.9953	1.17769e-06	58.9953	3.02641e-07	58.9953	2.47345e-07
						59.0582	1.6146e-06	59.0582	1.16833e-06	59.0582	2.99951e-07	59.0582	2.45115e-07
						59.1211	1.60162e-06	59.1211	1.15905e-06	59.1211	2.97286e-07	59.1211	2.42907e-07
						59.184	1.58876e-06	59.184	1.14985e-06	59.184	2.94648e-07	59.184	2.4072e-07
						59.2469	1.576e-06	59.2469	1.14074e-06	59.2469	2.92035e-07	59.2469	2.38555e-07
						59.3097	1.56336e-06	59.3097	1.1317e-06	59.3097	2.89447e-07	59.3097	2.3641e-07
						59.3726	1.55084e-06	59.3726	1.12274e-06	59.3726	2.86885e-07	59.3726	2.34287e-07
						59.4355	1.53842e-06	59.4355	1.11386e-06	59.4355	2.84346e-07	59.4355	2.32185e-07
						59.4984	1.52611e-06	59.4984	1.10506e-06	59.4984	2.81833e-07	59.4984	2.30103e-07
						59.5613	1.51391e-06	59.5613	1.09633e-06	59.5613	2.79343e-07	59.5613	2.28041e-07
						59.6242	1.50181e-06	59.6242	1.08768e-06	59.6242	2.76878e-07	59.6242	2.25999e-07
						59.6871	1.48982e-06	59.6871	1.07911e-06	59.6871	2.74436e-07	59.6871	2.23977e-07
						59.75	1.47794e-06	59.75	1.07061e-06	59.75	2.72017e-07	59.75	2.21975e-07
						59.8129	1.46616e-06	59.8129	1.06218e-06	59.8129	2.69622e-07	59.8129	2.19993e-07
						59.8758	1.45448e-06	59.8758	1.05383e-06	59.8758	2.6725e-07	59.8758	2.18029e-07
						59.9387	1.44291e-06	59.9387	1.04554e-06	59.9387	2.649e-07	59.9387	2.16085e-07
						60.0016	1.43143e-06	60.0016	1.03733e-06	60.0016	2.62573e-07	60.0016	2.14159e-07
						60.0645	1.42006e-06	60.0645	1.02919e-06	60.0645	2.60268e-07	60.0645	2.12252e-07
						60.1274	1.40878e-06	60.1274	1.02112e-06	60.1274	2.57985e-07	60.1274	2.10364e-07
						60.1903	1.39761e-06	60.1903	1.01312e-06	60.1903	2.55724e-07	60.1903	2.08493e-07
						60.2532	1.38653e-06	60.2532	1.00519e-06	60.2532	2.53484e-07	60.2532	2.06641e-07
						60.3161	1.37554e-06	60.3161	9.97328e-07	60.3161	2.51266e-07	60.3161	2.04807e-07
						60.379	1.36466e-06	60.379	9.89533e-07	60.379	2.49069e-07	60.379	2.0299e-07
						60.4419	1.35386e-06	60.4419	9.81804e-07	60.4419	2.46892e-07	60.4419	2.01191e-07
						60.5047	1.34316e-06	60.5047	9.74142e-07	60.5047	2.44737e-07	60.5047	1.99409e-07
						60.5676	1.33256e-06	60.5676	9.66546e-07	60.5676	2.42602e-07	60.5676	1.97645e-07
						60.6305	1.32204e-06	60.6305	9.59015e-07	60.6305	2.40487e-07	60.6305	1.95897e-07
						60.6934	1.31162e-06	60.6934	9.51548e-07	60.6934	2.38392e-07	60.6934	1.94166e-07
						60.7563	1.30128e-06	60.7563	9.44145e-07	60.7563	2.36317e-07	60.7563	1.92452e-07
						60.8192	1.29104e-06	60.8192	9.36805e-07	60.8192	2.34262e-07	60.8192	1.90754e-07
						60.8821	1.28088e-06	60.8821	9.29528e-07	60.8821	2.32226e-07	60.8821	1.89072e-07
						60.945	1.27081e-06	60.945	9.22313e-07	60.945	2.30209e-07	60.945	1.87407e-07
						61.0079	1.26083e-06	61.0079	9.1516e-07	61.0079	2.28212e-07	61.0079	1.85757e-07
						61.0708	1.25093e-06	61.0708	9.08068e-07	61.0708	2.26233e-07	61.0708	1.84124e-07
						61.1337	1.24112e-06	61.1337	9.01036e-07	61.1337	2.24273e-07	61.1337	1.82506e-07
						61.1966	1.2314e-06	61.1966	8.94064e-07	61.1966	2.22331e-07	61.1966	1.80903e-07
						61.2595	1.22175e-06	61.2595	8.87151e-07	61.2595	2.20408e-07	61.2595	1.79315e-07
						61.3224	1.21219e-06	61.3224	8.80297e-07	61.3224	2.18503e-07	61.3224	1.77743e-07
						61.3853	1.20271e-06	61.3853	8.73501e-07	61.3853	2.16615e-07	61.3853	1.76186e-07
						61.4482	1.19332e-06	61.4482	8.66763e-07	61.4482	2.14746e-07	61.4482	1.74643e-07
						61.5111	1.184e-06	61.5111	8.60081e-07	61.5111	2.12894e-07	61.5111	1.73115e-07
						61.574	1.17476e-06	61.574	8.53457e-07	61.574	2.11059e-07	61.574	1.71602e-07
						61.6369	1.16561e-06	61.6369	8.46888e-07	61.6369	2.09242e-07	61.6369	1.70103e-07
						61.6997	1.15653e-06	61.6997	8.40375e-07	61.6997	2.07441e-07	61.6997	1.68618e-07
						61.7626	1.14752e-06	61.7626	8.33918e-07	61.7626	2.05658e-07	61.7626	1.67148e-07
						61.8255	1.1386e-06	61.8255	8.27514e-07	61.8255	2.03891e-07	61.8255	1.65691e-07
						61.8884	1.12975e-06	61.8884	8.21165e-07	61.8884	2.0214e-07	61.8884	1.64248e-07
						61.9513	1.12097e-06	61.9513	8.14869e-07	61.9513	2.00406e-07	61.9513	1.62819e-07
						62.0142	1.11228e-06	62.0142	8.08626e-07	62.0142	1.98688e-07	62.0142	1.61403e-07
						62.0771	1.10365e-06	62.0771	8.02436e-07	62.0771	1.96986e-07	62.0771	1.60001e-07
						62.14	1.0951e-06	62.14	7.96297e-07	62.14	1.953e-07	62.14	1.58611e-07
						62.2029	1.08662e-06	62.2029	7.90211e-07	62.2029	1.9363e-07	62.2029	1.57235e-07
						62.2658	1.07821e-06	62.2658	7.84175e-07	62.2658	1.91975e-07	62.2658	1.55872e-07
						62.3287	1.06988e-06	62.3287	7.7819e-07	62.3287	1.90335e-07	62.3287	1.54522e-07
						62.3916	1.06161e-06	62.3916	7.72256e-07	62.3916	1.88711e-07	62.3916	1.53184e-07
						62.4545	1.05342e-06	62.4545	7.66371e-07	62.4545	1.87102e-07	62.4545	1.51859e-07
						62.5174	1.04529e-06	62.5174	7.60535e-07	62.5174	1.85508e-07	62.5174	1.50547e-07
						62.5803	1.03723e-06	62.5803	7.54748e-07	62.5803	1.83928e-07	62.5803	1.49247e-07
						62.6432	1.02924e-06	62.6432	7.49009e-07	62.6432	1.82363e-07	62.6432	1.47958e-07
						62.7061	1.02132e-06	62.7061	7.43319e-07	62.7061	1.80813e-07	62.7061	1.46682e-07
						62.769	1.01347e-06	62.769	7.37676e-07	62.769	1.79277e-07	62.769	1.45418e-07
						62.8319	1.00568e-06	62.8319	7.3208e-07	62.8319	1.77755e-07	62.8319	1.44166e-07

## Sheet: Fig.4a,4b
Fig.4a
	Cl-/SO42- selectivity
A-PA	167.96
A-PA/DA-G4D	283.8
A-PA/BA-G4D	2883
A-PA/p-HC-G4D	1652.6
Fig.4b
Mixed salt solution (lit)		Single salt solution (lit)		NF 270		XC-N		DK		DL		This work
Water permeance (L m-2 h-1 MPa-1)	Cl-/SO42- selectivity	Water permeance (L m-2 h-1 MPa-1)	Cl-/SO42- selectivity	Water permeance (L m-2 h-1 MPa-1)	Cl-/SO42- selectivity	Water permeance (L m-2 h-1 MPa-1)	Cl-/SO42- selectivity	Water permeance (L m-2 h-1 MPa-1)	Cl-/SO42- selectivity	Water permeance (L m-2 h-1 MPa-1)	Cl-/SO42- selectivity	Water permeance (L m-2 h-1 MPa-1)	Cl-/SO42- selectivity
162.5	120	237	114	110.6	79	92.4	71.4	66.5	94.9	50.7	88.1	209.72	2883
162.5	59.6	452	106									192.01	283.8
109.1	43.6	505	48.8									190.64	1652.6
109.1	24.5	258	82
133.4	76.8	265	44.8
133.4	98.4	311	17.6
68.4	35.6	262	36
68.4	65.6	75	6.9	--	--
47.3	37.2	79	170.7	--	--
47.3	72.2	220	76.6	--	--
107.4	37.8	347	19.5	--	--
107.4	69.4	528	23	--	--
89.7	34.7	629	13.8	--	--
89.7	57.9	535	12.7	--	--
64	246	93	42.5	--	--
171	182.5	82	19.1	--	--
210	85	30	15.5	--	--
188	93	70	14.7	--	--
74.8	22.5	52	8.4	--	--
86	85	61	13	--	--
148	23.1	123	10.4	--	--
164	25.2	136	13.4	--	--
33	23.6	16	4.3	--	--
155	16	22	3.7	--	--
185	38.1	197	17.2	--	--
62	36.4	165	11.7	--	--
62	131	145	8.7	--	--
103.5	65	105	8.2	--	--
417	50	130	54.8	--	--
336.19	82.13	213	94.2	--	--
304.82	94.36	57	34.5	--	--
356.62	62.03	345	39.8	--	--
376.89	63.38	357	45.1	--	--
315.04	42.06	62	3.3	--	--
286.48	33.84	50	7.3	--	--
314.19	121.36	53	3	--	--
283.2	142.14	42	4.1	--	--
--	--	30	4.5	--	--
--	--	210	54.1	--	--
--	--	145	64.6	--	--
--	--	180	43.6	--	--
--	--	21.3	41.3	--	--
--	--	268	33.6	--	--
--	--	308	31.4	--	--
--	--	442	24.7	--	--
--	--	119.6	31.6	--	--
--	--	163.9	30.5	--	--
--	--	207	12.2	--	--
--	--	103	9.2	--	--
--	--	194	10.9	--	--
--	--	134	9	--	--
--	--	251	80.6	--	--
--	--	535	18.6	--	--
--	--	480	3.3	--	--
--	--	240	5	--	--
--	--	186	3.2	--	--
--	--	133	54.2	--	--
--	--	258	126	--	--
--	--	68	8.4	--	--
--	--	98	35.5	--	--
--	--	202	4.4	--	--
--	--	37	80.6	--	--
--	--	175	2.8	--	--
--	--	135	15.2	--	--
--	--	108	23.8	--	--
--	--	32	34.4	--	--
--	--	53	14.5	--	--
--	--	90	11.9	--	--
--	--	42	37.6	--	--
--	--	11	8.2	--	--
--	--	6	1.9	--	--
--	--	83	58.3	--	--
--	--	15	23.6	--	--
--	--	13	17.4	--	--
--	--	63	44.5	--	--
--	--	78	3.1	--	--
--	--	97	18.5	--	--
--	--	39	14	--	--
--	--	42	22.5	--	--
--	--	46	20.9	--	--
--	--	52	24.2	--	--
--	--	64	19.3	--	--
--	--	89	17.5	--	--
--	--	162	2.3	--	--
--	--	80	1.8	--	--
--	--	190	4.2	--	--
--	--	140	9.4	--	--
--	--	130	11.1	--	--
--	--	40	9.4	--	--
--	--	178	2.3	--	--
--	--	53	34.5	--	--
		58	83.4	--	--
		56	23.6	--	--
		58	14.9	--	--
		119	12.4
		97	35.5
		165	59.5
		119	12.9
		119	12.4

## Sheet: Fig.4c-4g
Fig.4c
	A-PA/DA-G4D		A-PA/BA-G4D		A-PA/p-HC-G4D
Salt concentration (g L-1)	LiCl Rejection (%)	MgCl2 Rejection (%)	LiCl Rejection (%)	MgCl2 Rejection (%)	LiCl Rejection (%)	MgCl2 Rejection (%)
1	36.64	98.34	44.76	98.39	43.02	98.52
2	30.03	98.1	42.495	98.33	40	98.405
5	20.08	97.85	30.85	98.25	26.68	98.27
10	18.03	97.05	23.78	98.19	22.17	97.69
15	16.31	97.45	19.42	97.74	17	97.02
Fig.4d
	Li+/Mg2+ selectivity
	MLR=7.8	MLR=15.6	MLR=31.2	MLR=31.2 at 1.5 MPa
A-PA	15.8	10.4	17.9	14.6
A-PA/DA-G4D	44.7	94.9	61	40.4
A-PA/BA-G4D	97.1	94.2	116.8	95.3
A-PA/p-HC-G4D	64.3	68.8	72.2	36.6
Fig.4e
Commercial (lit)		PEI-based (lit)		LBL (lit)		TMC-PIP-doped (lit)		TMC-PIP-modified (lit)		Other (lit)		This work
Mg2+ rejection (%)	Li+ rejection (%)	Mg2+ rejection (%)	Li+ rejection (%)	Mg2+ rejection (%)	Li+ rejection (%)	Mg2+ rejection (%)	Li+ rejection (%)	Mg2+ rejection (%)	Li+ rejection (%)	Mg2+ rejection (%)	Li+ rejection (%)	Mg2+ rejection (%)	Li+ rejection (%)
65	-80	97	20	99	28.6	91.5	-10	86.5	-26	46	-40.7	98.91	-3.45
60	-10	97.2	6.5	98.9	28	93.83	16.8	82	-45	97.5	37.5	98.53	-71.7
80	45	97.3	7	99	25.7	97.29	-5.2	80	-49	92	-50	97.77	-60.98
94	87	97.3	6.5	98	-22.1	97.42	-51.36	75	-55	91.5	32.3	--	--
89	33	96.7	6.7	96.5	-60.2	96.83	-11.6	--	--	--	--	--	--
99.5	62	96.1	6	99.9	58.6	97.15	-49.83	--	--	--	--	--	--
85	41	95.1	22	99.9	57.6	96.49	-8.34	--	--	--	--	--	--
99	65	96.1	21.8	--	--	96.7	-43.7	--	--	--	--	--	--
86	45	95.6	11.6	--	--	94.85	18.43	--	--	--	--	--	--
98	77.5	95	19	--	--	94.54	2.3	--	--	--	--	--	--
89.1	-84.1	95	18	--	--	90.65	-67.26	--	--	--	--	--	--
73.7	-72.8	92.3	29	--	--	92.72	-6.43	--	--	--	--	--	--
85.5	-122.2	98.6	21.6	--	--	98.03	11.9	--	--	--	--	--	--
86.2	-79.7	94.7	22.9	--	--	--	--	--	--	--	--	--	--
86.3	-89.8	89.1	-30.9	--	--	--	--	--	--	--	--	--	--
96.6	28.8	84.7	-38.1	--	--	--	--	--	--	--	--	--	--
94.9	3.2	79.6	-43.1	--	--	--	--	--	--	--	--	--	--
94.9	5.1	97.4	5	--	--	--	--	--	--	--	--	--	--
96.1	15.6	99.1	23	--	--	--	--	--	--	--	--	--	--
95.8	4.7	91.46	-10.5	--	--	--	--	--	--	--	--	--	--
51.7	-10.2	--	--	--	--	--	--	--	--	--	--	--	--
38.8	-8	--	--	--	--	--	--	--	--	--	--	--	--
46.9	-12.2	--	--	--	--	--	--	--	--	--	--	--	--
51.9	-10.2	--	--	--	--	--	--	--	--	--	--	--	--
49.9	-15.4	--	--	--	--	--	--	--	--	--	--	--	--
Fig.4f
Commercial (lit)		PEI-based (lit)		LBL (lit)		TMC-PIP-doped (lit)		TMC-PIP-modified (lit)		Other (lit)		This work
Water permeance (L m-2 h-1 MPa-1)	Li+/Mg2+ Selectivity	Water permeance (L m-2 h-1 MPa-1)	Li+/Mg2+ Selectivity	Water permeance (L m-2 h-1 MPa-1)	Li+/Mg2+ Selectivity	Water permeance (L m-2 h-1 MPa-1)	Li+/Mg2+ Selectivity	Water permeance (L m-2 h-1 MPa-1)	Li+/Mg2+ Selectivity	Water permeance (L m-2 h-1 MPa-1)	Li+/Mg2+ Selectivity	Water permeance (L m-2 h-1 MPa-1)	Li+/Mg2+ Selectivity
5.1	61	119	26.7	79	279	67	12.9	55	9.3	26	2.6	264.33	94.91
2.8	61	120	33.4	79	370.3	155	13.46	55	8.1	56	25	232.86	116.8
2.8	197	120	34.4	79	381.6	232.71	38.82	55	7.5	56	18.8	267.54	72.19
2.2	33	120	34.6	79	250.2	174.66	58.67	55	6.2	162	8
6.1	197	120	28.3	79	249.2	232.8	35.2			14.83	9.22
76	33	120	24.1	79	153.2	147.83	52.57
3.9	197	112	15.9	62	262.3	224.09	30.87
35	33	42	20.1	62	255.2	136.92	43.54
3.9	197	34	20	62	330.2	302.315	17.89
11.3	33	50	16.2	62	196.2	157	115
16.9	21	140	16.4	62	176.7
6.6	21	15	9.2	62	126
15.4	21	123	57.7	184	71.4
13.1	21	330	14.4	184	65.5
13.9	21	100	12	184	74.3
20.8	33	100	9	184	61
19.2	33	100	7	184	45.8
18.5	33	73.9	82.8
21.7	33	61.975	12.95
22.7	33	136	5.2
2.3	197	80	14
1.8	197	210	15.6
2.1	197	135	28
2.3	197	107	34.35
2.3	197	82.6	20.71
		108	11.1
		39	5.7
		135.9	25.94
		135.9	36.5
		33.1	18.7
		13	15.38
		106	18.26
		15	83
Fig.4g
Commercial (lit)		PEI-based (lit)		LBL (lit)		TMC-PIP-doped (lit)		TMC-PIP-modified (lit)		Other (lit)		A-PA with SADs (this work)
PLi+/Pw (bar)	PLi+/PMg2+	PLi+/Pw (bar)	PLi+/PMg2+	PLi+/Pw (bar)	PLi+/PMg2+	PLi+/Pw (bar)	PLi+/PMg2+	PLi+/Pw (bar)	PLi+/PMg2+	PLi+/Pw (bar)	PLi+/PMg2+	PLi+/Pw (bar)	PLi+/PMg2+
19	26.6	0.9	42.8	0.4	420.2	4.9	23.2	8	20	30.6	26.7	9.74273	3668.51
23	7.6	1.7	54.1	0.4	568.3	2.59035	39.0234	8.5	19	0.9	38	15.4952	444274
0.9	4.5	2	58.9	0.4	584.4	20.6115	20	8.1	18.2	0.5	34.4	1.73115	508.51
0	2.8	1.5	54.5	0.7	393.3	15.4639	20	9.4	17.4	1.9	12.8	1.72	561.72
3.9	10.5	1	46.4	1	445.2	24.3523	20			--	--	1.85	359.75
1.5	112.2	0.2	40.3	1.2	287.7	26.2927	20			--	--	4.78	216.21
2.5	6.5	0.9	25.9	0.8	406.8	--	--					--	--
0.8	51.5	3.3	31.7	0.6	383	--	--
1.4	6.3	3.7	31.7	0.6	495
0.2	16.2	3.8	26.6	1.2	325.8
12	46.4	2.2	26.4	1.2	330.5
17	23.7	2.1	15	1.4	289.8
13.9	42.9	0.8	90.9	0.9	110
12.3	39.9	0.4	23	0.8	99.8
10.6	45.4	4.7	21.6	0.8	112.6
1.8	32.9	3.9	18	1	103.8
2.3	31.3	1.2	16.1	1.3	88.5
2.2	29.8	1.6	60.5
1.7	35.6	6.79501	38.0788
1.3	38.3	--	--
12	7.4	--	--
23.3	6.9	--	--
14.8	7.4	--	--
11.8	7.5	--	--
12.1	8.5	--	--

## Sheet: Fig.4h
Fig.4h
	A-PA/DA-G4D	A-PA/BA-G4D	A-PA/p-HC-G4D	Desal DL	PAN/DAPP/TMC	NF 90	Dual-skin layer NF	MBCN-0.02	PES/CNC-COOH/PA	PA-B2-E3	SPE-PEI600	TFN/PEI-3	Cu-MPD	PSS/PAH2.5 (LbL)	PES/PSS/PAH (LbL)
Water Recovery (%)	Li Recovery (%)	Li Recovery (%)	Li Recovery (%)	Li Recovery (%)	Li Recovery (%)	Li Recovery (%)	Li Recovery (%)	Li Recovery (%)	Li Recovery (%)	Li Recovery (%)	Li Recovery (%)	Li Recovery (%)	Li Recovery (%)	Li Recovery (%)	Li Recovery (%)
0	0	0	0	0	0	0	0	0	0	0	0	0	0	0	0
1	1.87026	1.89058	1.91653	0.87068	1.48816	1.09339	1.02055	0.74514	0.57112	1.27638	1.21318	0.86413	0.78598	0.88506	0.74448
2	3.7352	3.77734	3.82803	1.74601	2.97001	2.18586	2.0454	1.49569	1.147	2.55366	2.42673	1.73336	1.57578	1.77275	1.4943
3	5.59474	5.66027	5.73438	2.62691	4.44528	3.27736	3.07486	2.25186	1.72805	3.83237	3.64076	2.60783	2.36956	2.66408	2.24992
4	7.44864	7.5391	7.63533	3.51347	5.91391	4.3679	4.10901	3.01375	2.31438	5.11247	4.85522	3.48766	3.16739	3.5591	3.01145
5	9.29667	9.41363	9.53065	4.40581	7.37582	5.45745	5.14788	3.78148	2.90611	6.39393	6.07009	4.37292	3.96931	4.45784	3.77903
6	11.1386	11.2836	11.4201	5.30403	8.83096	6.54602	6.19155	4.55516	3.50337	7.67672	7.28532	5.26371	4.77539	5.36036	4.55277
7	12.9742	13.1489	13.3034	6.20824	10.2793	7.63359	7.24008	5.33492	4.10629	8.9608	8.50089	6.16014	5.58569	6.2667	5.33281
8	14.8032	15.0091	15.1804	7.11856	11.7206	8.72014	8.29353	6.1209	4.71499	10.2461	9.71676	7.06229	6.40027	7.17691	6.11929
9	16.6253	16.8641	17.0506	8.03509	13.1551	9.80567	9.35196	6.91321	5.32961	11.5327	10.9329	7.97028	7.2192	8.09103	6.91235
10	18.4403	18.7136	18.914	8.95796	14.5825	10.8902	10.4154	7.71201	5.9503	12.8204	12.1492	8.8842	8.04255	9.00912	7.71214
11	20.248	20.5573	20.7701	9.88729	16.0027	11.9736	11.4841	8.51742	6.57721	14.1093	13.3657	9.80417	8.87037	9.93121	8.51881
12	22.0479	22.3949	22.6186	10.8232	17.4158	13.056	12.5579	9.32961	7.21048	15.3992	14.5823	10.7303	9.70274	10.8574	9.33252
13	23.8399	24.2261	24.4593	11.7659	18.8217	14.1373	13.6369	10.1487	7.85028	16.6902	15.799	11.6627	10.5397	11.7876	10.1534
14	25.6236	26.0507	26.2918	12.7154	20.2202	15.2175	14.7213	10.9749	8.49677	17.9821	17.0158	12.6015	11.3814	12.7221	10.9817
15	27.3987	27.8683	28.1158	13.6719	21.6114	16.2966	15.8111	11.8083	9.15014	19.275	18.2325	13.5468	12.2279	13.6607	11.8176
16	29.1649	29.6786	29.9309	14.6355	22.9951	17.3747	16.9064	12.6492	9.81055	20.5687	19.4491	14.4988	13.0791	14.6036	12.6612
17	30.9218	31.4812	31.7368	15.6065	24.3712	18.4516	18.0072	13.4976	10.4782	21.8632	20.6657	15.4576	13.9353	15.5509	13.5127
18	32.6691	33.2758	33.533	16.5849	25.7398	19.5273	19.1137	14.3538	11.1533	23.1585	21.882	16.4233	14.7965	16.5025	14.3723
19	34.4065	35.062	35.3192	17.571	27.1006	20.6019	20.2259	15.218	11.836	24.4544	23.0981	17.396	15.6628	17.4585	15.2403
20	36.1335	36.8394	37.095	18.5648	28.4537	21.6753	21.3439	16.0904	12.5266	25.7509	24.3138	18.3759	16.5343	18.4191	16.1169
21	37.8497	38.6076	38.8599	19.5666	29.7989	22.7475	22.4678	16.9711	13.2252	27.0479	25.5292	19.3632	17.411	19.3842	17.0023
22	39.5548	40.3661	40.6135	20.5766	31.1362	23.8186	23.5976	17.8604	13.9321	28.3454	26.7442	20.358	18.293	20.3539	17.8967
23	41.2483	42.1147	42.3554	21.5949	32.4655	24.8884	24.7335	18.7586	14.6476	29.6432	27.9586	21.3605	19.1805	21.3283	18.8003
24	42.9298	43.8526	44.0851	22.6218	33.7867	25.9569	25.8756	19.6658	15.3719	30.9413	29.1725	22.3708	20.0735	22.3074	19.7136
25	44.5989	45.5796	45.802	23.6574	35.0997	27.0243	27.0239	20.5823	16.1053	32.2395	30.3856	23.3892	20.9721	23.2913	20.6366
26	46.2551	47.2951	47.5056	24.702	36.4044	28.0903	28.1785	21.5084	16.848	33.5377	31.5981	24.4157	21.8764	24.28	21.5697
27	47.8979	48.9985	49.1955	25.7557	37.7008	29.1551	29.3395	22.4443	17.6004	34.8359	32.8096	25.4506	22.7865	25.2737	22.5133
28	49.5268	50.6894	50.8711	26.8189	38.9888	30.2186	30.5071	23.3903	18.3627	36.134	34.0203	26.4941	23.7026	26.2723	23.4675
29	51.1413	52.3671	52.5317	27.8918	40.2682	31.2807	31.6813	24.3467	19.1353	37.4317	35.23	27.5464	24.6246	27.276	24.4329
30	52.7409	54.031	54.1769	28.9745	41.539	32.3415	32.8622	25.3139	19.9185	38.7291	36.4385	28.6077	25.5528	28.2848	25.4096
31	54.325	55.6806	55.8059	30.0675	42.8011	33.401	34.0499	26.2921	20.7127	40.0258	37.6458	29.6781	26.4873	29.2988	26.3981
32	55.893	57.3152	57.4181	31.1709	44.0544	34.459	35.2445	27.2817	21.5182	41.3219	38.8518	30.758	27.428	30.318	27.3987
33	57.4445	58.934	59.0129	32.2851	45.2989	35.5157	36.4462	28.2831	22.3355	42.6171	40.0563	31.8476	28.3753	31.3426	28.412
34	58.9786	60.5365	60.5896	33.4104	46.5344	36.5709	37.655	29.2965	23.165	43.9112	41.2593	32.947	29.3291	32.3725	29.4382
35	60.495	62.1218	62.1474	34.547	47.7607	37.6247	38.871	30.3225	24.0071	45.2042	42.4606	34.0566	30.2896	33.4079	30.4779
36	61.9928	63.6892	63.6856	35.6954	48.9779	38.677	40.0944	31.3615	24.8623	46.4958	43.6601	35.1767	31.257	34.4482	31.5315
37	63.4714	65.2379	65.2034	36.8558	50.1857	39.7278	41.3252	32.4138	25.731	47.7858	44.8576	36.3074	32.2313	35.4941	32.5996
38	64.9301	66.767	66.7	38.0287	51.3841	40.7771	42.5636	33.48	26.6139	49.0741	46.0531	37.4492	33.2127	36.5457	33.6827
39	66.3683	68.2757	68.1746	39.2145	52.573	41.8249	43.8096	34.5606	27.5114	50.3603	47.2463	38.6022	34.2013	37.6029	34.7814
40	67.7851	69.763	69.6263	40.4134	53.7523	42.871	45.0634	35.656	28.4242	51.6442	48.4371	39.7668	35.1972	38.666	35.8963
41	69.1799	71.228	71.0542	41.6261	54.9218	43.9156	46.3251	36.7669	29.3529	52.9257	49.6254	40.9432	36.2006	39.7349	37.0281
42	70.5519	72.6697	72.4575	42.8529	56.0814	44.9586	47.5948	37.8937	30.2981	54.2044	50.8109	42.132	37.2117	40.8098	38.1774
43	71.9002	74.087	73.8351	44.0943	57.2311	45.9999	48.8725	39.0372	31.2606	55.4801	51.9935	43.3333	38.2305	41.8906	39.3451
44	73.2241	75.4788	75.1861	45.3508	58.3706	47.0396	50.1585	40.198	32.2411	56.7524	53.173	44.5476	39.2572	42.9775	40.5318
45	74.5228	76.844	76.5094	46.623	59.5	48.0775	51.4526	41.3768	33.2404	58.021	54.3492	45.7752	40.2919	44.0704	41.7386
46	75.7953	78.1815	77.8041	47.9115	60.619	49.1137	52.7551	42.5744	34.2594	59.2855	55.5219	47.0165	41.3349	45.1695	42.9663
47	77.0409	79.4899	79.0691	49.2167	61.7275	50.1481	54.066	43.7914	35.299	60.5457	56.6908	48.272	42.3862	46.2748	44.216
48	78.2586	80.768	80.3032	50.5395	62.8254	51.1807	55.3854	45.0289	36.3602	61.801	57.8557	49.5419	43.446	47.3862	45.4886
49	79.4475	82.0145	81.5054	51.8804	63.9126	52.2114	56.7133	46.2877	37.4441	63.051	59.0164	50.8269	44.5144	48.504	46.7855
50	80.6069	83.228	82.6746	53.2402	64.9889	53.2403	58.0497	47.5687	38.5517	64.2954	60.1726	52.1272	45.5915	49.628	48.1078
51	81.7357	84.407	83.8096	54.6196	66.0543	54.2672	59.3946	48.873	39.6843	65.5335	61.3241	53.4433	46.6776	50.7583	49.457
52	82.833	85.5501	84.9092	56.0194	67.1085	55.2922	60.748	50.2017	40.8431	66.7649	62.4705	54.7758	47.7728	51.8949	50.8345
53	83.898	86.6558	85.9724	57.4405	68.1513	56.3152	62.1097	51.556	42.0296	67.9888	63.6115	56.125	48.8771	53.0378	52.2421
54	84.9298	87.7224	86.9979	58.8837	69.1828	57.3362	63.4797	52.9371	43.2452	69.2048	64.7468	57.4914	49.9907	54.187	53.6814
55	85.9275	88.7485	87.9847	60.3501	70.2027	58.3551	64.8578	54.3463	44.4915	70.4122	65.876	58.8754	51.1138	55.3424	55.1544
56	86.8903	89.7325	88.9317	61.8406	71.2108	59.3718	66.2437	55.785	45.7702	71.6103	66.9989	60.2775	52.2464	56.5039	56.6634
57	87.8173	90.6727	89.8377	63.3561	72.207	60.3864	67.6371	57.2547	47.083	72.7984	68.1149	61.6979	53.3886	57.6715	58.2107
58	88.7079	91.5675	90.7019	64.8978	73.1912	61.3987	69.0373	58.757	48.4314	73.9755	69.2236	63.1371	54.5406	58.8451	59.7989
59	89.5612	92.4153	91.5233	66.4657	74.1631	62.4087	70.4439	60.2936	49.8179	75.1409	70.3248	64.5953	55.7023	60.0245	61.4309
60	90.3766	93.2148	92.3011	68.0619	75.1227	63.4164	71.856	61.8661	51.2446	76.2935	71.4179	66.0725	56.8738	61.2095	63.1098
61	91.1537	93.9646	93.0347	69.6873	76.0696	64.4217	73.2726	63.4762	52.7135	77.4323	72.5023	67.5687	58.055	62.3999	64.8392
62	91.8919	94.6633	93.7235	71.3428	77.0038	65.4246	74.6922	65.1255	54.2269	78.5562	73.5777	69.0836	59.246	63.5955	66.6229
63	92.5909	95.3102	94.3672	73.0288	77.9251	66.4249	76.1132	66.8155	55.7869	79.6639	74.6435	70.6165	60.4468	64.7958	68.4643
64	93.2505	95.9044	94.9657	74.7455	78.8332	67.4226	77.5331	68.5474	57.3954	80.7544	75.699	72.1665	61.657	66.0005	70.3686
65	93.8707	96.4458	95.5193	76.4923	79.7279	68.4177	78.9496	70.3215	59.0543	81.826	76.7437	73.7319	62.8767	67.2085	72.3403
66	94.4515	96.9346	96.0283	78.2674	80.6091	69.41	80.3589	72.1379	60.7641	82.8774	77.777	75.3101	64.1054	68.42	74.3838
67	94.9934	97.3716	96.4936	80.0657	81.4766	70.3996	81.7569	73.995	62.5264	83.907	78.7981	76.8976	65.3429	69.6343	76.5027
68	95.4967	97.7583	96.9163	81.8824	82.3301	71.3862	83.1381	75.8888	64.3404	84.9132	79.8063	78.4896	66.5888	70.8506	78.698
69	95.9622	98.0968	97.2978	83.7062	83.1694	72.3699	84.4959	77.8122	66.2035	85.8942	80.8009	80.0794	67.8423	72.068	80.9679
70	96.391	98.3902	97.64	85.5178	83.9943	73.3504	85.8226	79.7533	68.1128	86.8484	81.7811	81.6582	69.103	73.2855	83.2995

## Sheet: Fig.5b
Fig.5b
PA		PA/DA-G4D		PA/BA-G4D		PA/p-HC-G4D
Pore radius ()	Normalized distribution	Pore radius ()	Normalized distribution	Pore radius ()	Normalized distribution	Pore radius ()	Normalized distribution
0	0	0	0	0	0	0	0
0.1	0	0.1	0	0.1	0	0.1	0
0.2	0	0.2	0	0.2	0	0.2	0
0.3	0	0.3	0	0.3	0	0.3	0
0.4	0	0.4	0	0.4	0	0.4	0
0.5	0	0.5	0	0.5	0	0.5	0
0.6	0	0.6	0	0.6	0	0.6	0
0.7	0	0.7	0	0.7	0	0.7	0
0.8	0	0.8	0	0.8	0	0.8	0
0.9	0	0.9	0	0.9	0	0.9	0
1	0	1	0	1	0	1	0
1.1	0	1.1	0	1.1	0	1.1	0
1.2	0	1.2	0	1.2	0	1.2	0
1.3	0	1.3	0	1.3	0	1.3	0
1.4	0	1.4	0	1.4	1.77619e-05	1.4	0
1.5	0	1.5	0	1.5	0.00123	1.5	0
1.6	1.31502e-05	1.6	0	1.6	0.00991	1.6	0
1.7	0.000394506	1.7	0.000688321	1.7	0.02689	1.7	0.000447491
1.8	0.00239	1.8	0.00411	1.8	0.08027	1.8	0.00285
1.9	0.00764	1.9	0.00683	1.9	0.12462	1.9	0.01623
2	0.02187	2	0.01889	2	0.16376	2	0.02947
2.1	0.03586	2.1	0.03928	2.1	0.18646	2.1	0.06794
2.2	0.04939	2.2	0.0576	2.2	0.29213	2.2	0.12092
2.3	0.08008	2.3	0.10991	2.3	0.43033	2.3	0.15174
2.4	0.10639	2.4	0.16456	2.4	0.45073	2.4	0.17129
2.5	0.14059	2.5	0.17025	2.5	0.49874	2.5	0.14055
2.6	0.16415	2.6	0.29153	2.6	0.44152	2.6	0.17096
2.7	0.19128	2.7	0.44616	2.7	0.50406	2.7	0.20833
2.8	0.20112	2.8	0.48294	2.8	0.45467	2.8	0.27557
2.9	0.23653	2.9	0.47659	2.9	0.58437	2.9	0.56486
3	0.25471	3	0.43904	3	0.65438	3	0.75006
3.1	0.20304	3.1	0.30125	3.1	0.38133	3.1	0.72701
3.2	0.21904	3.2	0.41411	3.2	0.24346	3.2	0.65901
3.3	0.23759	3.3	0.6383	3.3	0.24497	3.3	1.05649
3.4	0.26473	3.4	0.64465	3.4	0.26934	3.4	1.36973
3.5	0.29161	3.5	0.6324	3.5	0.3009	3.5	0.79845
3.6	0.29071	3.6	0.5745	3.6	0.33817	3.6	0.31459
3.7	0.25567	3.7	0.56827	3.7	0.38987	3.7	0.38657
3.8	0.1598	3.8	0.34464	3.8	0.30414	3.8	0.36277
3.9	0.20574	3.9	0.13181	3.9	0.31021	3.9	0.26298
4	0.31411	4	0.204	4	0.52179	4	0.47166
4.1	0.26122	4.1	0.42101	4.1	0.33641	4.1	0.59061
4.2	0.14246	4.2	0.46346	4.2	0.20636	4.2	0.32893
4.3	0.16064	4.3	0.21675	4.3	0.24563	4.3	0
4.4	0.2046	4.4	0.33066	4.4	0.56936	4.4	0
4.5	0.12252	4.5	0.84051	4.5	0.43398	4.5	0
4.6	0.06747	4.6	0.56531	4.6	0	4.6	0
4.7	0.10574	4.7	0	4.7	0	4.7	0
4.8	0.15058	4.8	0	4.8	0	4.8	0
4.9	0.10881	4.9	0	4.9	0	4.9	0
5	0.09066	5	0	5	0	5	0
5.1	0.20771	5.1	0	5.1	0	5.1	0
5.2	0.18504	5.2	0	5.2	0	5.2	0
5.3	0.10181	5.3	0	5.3	0	5.3	0
5.4	0.10452	5.4	0	5.4	0	5.4	0
5.5	0.12059	5.5	0	5.5	0	5.5	0
5.6	0.11939	5.6	0	5.6	0	5.6	0
5.7	0.13951	5.7	0	5.7	0	5.7	0
5.8	0.13466	5.8	0	5.8	0	5.8	0
5.9	0.05753	5.9	0	5.9	0	5.9	0
6	0.13324	6	0	6	0	6	0
6.1	0.13198	6.1	0	6.1	0	6.1	0
6.2	0.03821	6.2	0	6.2	0	6.2	0
6.3	0.02729	6.3	0	6.3	0	6.3	0
6.4	0.02282	6.4	0	6.4	0	6.4	0
6.5	0.0209	6.5	0	6.5	0	6.5	0
6.6	0.02151	6.6	0	6.6	0	6.6	0
6.7	0.0242	6.7	0	6.7	0	6.7	0
6.8	0.0284	6.8	0	6.8	0	6.8	0
6.9	0.03967	6.9	0	6.9	0	6.9	0
7	0.04783	7	0	7	0	7	0
7.1	0.04739	7.1	0	7.1	0	7.1	0
7.2	0.09704	7.2	0	7.2	0	7.2	0
7.3	0.08757	7.3	0	7.3	0	7.3	0
7.4	0.02708	7.4	0	7.4	0	7.4	0
7.5	0.02491	7.5	0	7.5	0	7.5	0
7.6	0.03196	7.6	0	7.6	0	7.6	0
7.7	0.03824	7.7	0	7.7	0	7.7	0
7.8	0.03309	7.8	0	7.8	0	7.8	0
7.9	0.0273	7.9	0	7.9	0	7.9	0
8	0.02835	8	0	8	0	8	0
8.1	0.0578	8.1	0	8.1	0	8.1	0
8.2	0.10514	8.2	0	8.2	0	8.2	0
8.3	0.1032	8.3	0	8.3	0	8.3	0
8.4	0.07055	8.4	0	8.4	0	8.4	0
8.5	0.05606	8.5	0	8.5	0	8.5	0
8.6	0.04963	8.6	0	8.6	0	8.6	0
8.7	0.04716	8.7	0	8.7	0	8.7	0
8.8	0.04341	8.8	0	8.8	0	8.8	0
8.9	0.0407	8.9	0	8.9	0	8.9	0
9	0.03958	9	0	9	0	9	0
9.1	0.04052	9.1	0	9.1	0	9.1	0
9.2	0.04543	9.2	0	9.2	0	9.2	0
9.3	0.0655	9.3	0	9.3	0	9.3	0
9.4	0.07586	9.4	0	9.4	0	9.4	0
9.5	0.06788	9.5	0	9.5	0	9.5	0
9.6	0.22015	9.6	0	9.6	0	9.6	0
9.7	0.75378	9.7	0	9.7	0	9.7	0
9.8	0.59293	9.8	0	9.8	0	9.8	0
9.9	0.02588	9.9	0	9.9	0	9.9	0
10	0	10	0	10	0	10	0
10.1	0	10.1	0	10.1	0	10.1	0
10.2	0	10.2	0	10.2	0	10.2	0
10.3	0	10.3	0	10.3	0	10.3	0
10.4	0	10.4	0	10.4	0	10.4	0
10.5	0	10.5	0	10.5	0	10.5	0
10.6	0	10.6	0	10.6	0	10.6	0
10.7	0	10.7	0	10.7	0	10.7	0
10.8	0	10.8	0	10.8	0	10.8	0
10.9	0	10.9	0	10.9	0	10.9	0
11	0	11	0	11	0	11	0
11.1	0	11.1	0	11.1	0	11.1	0
11.2	0	11.2	0	11.2	0	11.2	0
11.3	0	11.3	0	11.3	0	11.3	0
11.4	0	11.4	0	11.4	0	11.4	0
11.5	0	11.5	0	11.5	0	11.5	0
11.6	0	11.6	0	11.6	0	11.6	0
11.7	0	11.7	0	11.7	0	11.7	0
11.8	0	11.8	0	11.8	0	11.8	0
11.9	0	11.9	0	11.9	0	11.9	0
12	0	12	0	12	0	12	0

## Sheet: Fig.5e
Fig.5e
A-PA		A-PA/DA-G4D		A-PA/BA-G4D		A-PA/p-HC-G4D
Time (h)	Mass (ng cm-2)	Time (h)	Mass (ng cm-2)	Time (h)	Mass (ng cm-2)	Time (h)	Mass (ng cm-2)
0	0	0	0	0	0	0	0
0.00779	0	0.00758	0	0.00738	0	0.00777	0
0.01601	0	0.01563	0	0.01522	0	0.01603	0
0.02466	0	0.02398	0	0.02337	0	0.0246	0
0.03365	0	0.03288	0	0.03204	0	0.03372	0
0.0431	0	0.04242	0	0.04134	0	0.04351	0
0.05324	0	0.05251	0	0.05116	0	0.05386	0
0.06411	0	0.06326	0	0.06163	0	0.06488	0
0.07552	0	0.07476	0	0.07285	0	0.07668	0
0.08584	0	0.08511	0	0.08293	0	0.0873	0
0.09557	0	0.09489	0	0.09246	0	0.09733	0
0.10563	0	0.10519	10158.5	0.10249	20317.1	0.10789	0
0.1161	0	0.1157	10956.6	0.11273	21913.3	0.11866	0
0.12645	0	0.12551	11290.4	0.12229	22580.9	0.12872	0
0.1329	0	0.13107	11349.8	0.12771	22699.5	0.13443	0
0.13798	0	0.13552	11387.9	0.13204	22775.8	0.13899	0
0.14274	0	0.13959	11420.5	0.13601	22841	0.14317	0
0.14742	0	0.1435	19231.3	0.13982	22896.1	0.14718	15566.4
0.15215	0	0.14745	20533.1	0.14367	22942.8	0.15123	18123.4
0.15697	21939.6	0.15137	21560.9	0.14749	22985	0.15525	20136.8
0.16186	22335	0.15538	22722.7	0.15139	23023.4	0.15936	22422
0.16619	22470.5	0.15934	22825.4	0.15526	23057.6	0.16343	22593.1
0.17031	22540.6	0.16279	22903.3	0.15861	23089.3	0.16696	22717.2
0.17447	22603.6	0.16617	22956.7	0.16191	23118.5	0.17043	22794.9
0.17864	22657.3	0.16957	23003.3	0.16522	23145.1	0.17392	22861.4
0.18286	22703.3	0.173	23044.3	0.16856	23171.2	0.17743	22917.5
0.18713	22747.1	0.17644	23078.7	0.17192	23193	0.18097	22964.5
0.19145	22784.2	0.17993	23110.3	0.17531	23213.4	0.18454	23007.3
0.1958	22819.5	0.18343	23139.5	0.17873	23232.9	0.18813	23046
0.2002	22852.2	0.18696	23167.1	0.18217	23253.8	0.19176	23080.4
0.20465	22881.9	0.19054	23191.8	0.18566	23271.2	0.19543	23112.4
0.20917	22910.1	0.19416	23214.2	0.18918	23286.8	0.19914	23141.7
0.21372	22936.3	0.1978	23235.4	0.19273	23302.5	0.20287	23168.3
0.21833	22961.3	0.20147	23256.5	0.19631	23318.5	0.20664	23194.5
0.223	22985.8	0.20519	23274.4	0.19993	23332.9	0.21045	23216
0.22772	23007.8	0.20894	23292.4	0.20358	23348.5	0.2143	23236.2
0.23251	23028.3	0.21274	23307.4	0.20728	23359.2	0.21819	23255.6
0.2374	23049.6	0.21657	23323.5	0.21102	23370.6	0.22212	23276.5
0.2423	23069.2	0.22046	23336.9	0.21481	23380.1	0.22611	23293.6
0.24713	23085.9	0.22439	23349.3	0.21863	23389.6	0.23014	23309.1
0.25147	23104.7	0.22839	23362.1	0.22253	23399.7	0.23424	23324.5
0.2558	23120.9	0.23241	23374.6	0.22645	23408.8	0.23837	23340.4
0.26018	23136	0.2365	23386	0.23043	23417.2	0.24256	23354.8
0.26464	23151.4	0.24052	23398	0.23436	23425.7	0.24669	23370.4
0.2692	23165.4	0.24412	23407.4	0.23786	23434.1	0.25038	23380.8
0.27398	23177.8	0.24767	23417.3	0.24132	23442.6	0.25402	23392
0.27929	23191.7	0.25123	23425.8	0.24479	23450.6	0.25767	23401.1
0.28479	23204.8	0.25482	23434.3	0.24828	23458.5	0.26135	23410.2
0.29079	23220.8	0.25843	23442.4	0.2518	23465.2	0.26505	23419.6
0.29693	23236.1	0.26206	23450.4	0.25534	23472.8	0.26878	23428
0.30324	23248.5	0.26572	23458.2	0.25891	23480.5	0.27254	23436
0.3095	23265.1	0.26942	23465.9	0.26251	23488.2	0.27633	23443.6
0.31575	23278.3	0.27315	23473.6	0.26615	23495.7	0.28015	23451.4
0.32164	23290	0.27691	23479.6	0.26981	23499.6	0.28401	23459.6
0.32726	23304.7	0.28069	23486.6	0.27349	23506.3	0.28788	23466.8
0.33238	23316.3	0.2845	23492.9	0.2772	23511.5	0.29179	23474.3
0.337	23324.6	0.28834	23500.7	0.28095	23520.6	0.29573	23480.8
0.34161	23334	0.29221	23507.3	0.28472	23526.4	0.2997	23488.2
0.34624	23343.9	0.29611	23513.3	0.28852	23530.9	0.3037	23495.7
0.35079	23351.4	0.30005	23519.8	0.29235	23536.2	0.30774	23503.4
0.35545	23361.9	0.30401	23526.3	0.29622	23542	0.31181	23510.6
0.36008	23370.5	0.30802	23531	0.30012	23548	0.31592	23513.9
0.36465	23378.2	0.31209	23536.9	0.30408	23553.2	0.32009	23520.6
0.36927	23384.4	0.31617	23541.8	0.30807	23558	0.32428	23525.6
0.37393	23393.5	0.32028	23548.5	0.31207	23562.3	0.3285	23534.7
0.37864	23400.8	0.32414	23554.9	0.31582	23569.4	0.33245	23540.3
0.38339	23409	0.32778	23559.2	0.31938	23573.8	0.33619	23544.5
0.38816	23417	0.33145	23563.1	0.32295	23576.8	0.33995	23549.5
0.39297	23422.8	0.33513	23569	0.32654	23582.7	0.34372	23555.3
0.39782	23431.3	0.33883	23573.7	0.33014	23586.4	0.34752	23561
0.4027	23439.3	0.34255	23578.5	0.33377	23591.1	0.35133	23565.8
0.40762	23445	0.3463	23583.5	0.33742	23596.4	0.35518	23570.6
0.41256	23452.5	0.35013	23587	0.34115	23599.4	0.3591	23574.5
0.41718	23460.5	0.35398	23592.2	0.34491	23602.8	0.36306	23581.5
0.42168	23467.4	0.35783	23597.5	0.34865	23609.3	0.367	23585.7
0.42619	23474.4	0.36167	23600.1	0.35239	23612	0.37094	23588.2
0.43072	23479.9	0.36552	23605	0.35615	23615.9	0.3749	23594.2
0.43531	23484.9	0.36941	23608.9	0.35994	23620.1	0.37889	23597.7
0.43992	23487.7	0.37333	23613.6	0.36375	23624.6	0.3829	23602.5
0.44457	23495.8	0.37726	23618.6	0.36759	23629.7	0.38693	23607.5
0.44927	23500.5	0.38122	23620.3	0.37145	23630.1	0.391	23610.4
0.45396	23508.9	0.38522	23623.6	0.37534	23633.8	0.3951	23613.3
0.45867	23515.9	0.38924	23629.5	0.37926	23639.3	0.39922	23619.7
0.46341	23519.8	0.39332	23632.4	0.38323	23642.6	0.4034	23622.2
0.46818	23524.6	0.39741	23635.9	0.38722	23645.8	0.4076	23626
0.473	23531.9	0.40152	23639.2	0.39122	23648.6	0.41181	23629.8
0.47786	23536.6	0.40542	23643	0.39502	23651.7	0.41581	23634.3
0.48276	23542.9	0.40914	23647.2	0.39865	23655.2	0.41963	23639.3
0.4877	23548.4	0.41288	23648.3	0.40229	23657.5	0.42347	23639.2
0.49264	23550.7	0.41664	23652.7	0.40596	23662.4	0.42732	23643
0.49753	23559.7	0.42042	23657.2	0.40964	23666.1	0.4312	23648.2
0.50209	23565	0.4242	23660.9	0.41332	23670.5	0.43508	23651.3
0.50666	23568.8	0.42801	23663.6	0.41704	23672.9	0.43899	23654.3
0.51126	23574.2	0.43184	23666.1	0.42077	23675.2	0.44291	23656.9
0.51585	23579.8	0.43571	23669	0.42454	23678.3	0.44688	23659.7
0.52047	23583.8	0.43961	23671.5	0.42834	23680	0.45088	23663.1
0.52513	23586.7	0.44351	23674.6	0.43214	23683.8	0.45489	23665.4
0.52982	23593.1	0.44745	23679.3	0.43598	23688.4	0.45893	23670.1
0.53454	23597.5	0.45138	23682.8	0.43981	23691.7	0.46296	23673.8
0.53929	23599.8	0.45533	23686.4	0.44366	23694.4	0.46701	23678.3
0.54404	23605.5	0.4593	23688.1	0.44752	23695.9	0.47108	23680.3
0.54882	23610	0.4633	23690.5	0.45142	23698.5	0.47518	23682.5
0.55362	23614.6	0.46735	23693.7	0.45536	23701.9	0.47933	23685.4
0.55846	23619.6	0.47141	23695.8	0.45932	23704.9	0.4835	23686.7
0.56338	23622.3	0.4755	23699.8	0.46331	23709	0.48769	23690.7
0.56829	23626.7	0.47961	23703.6	0.46731	23711.9	0.49191	23695.3
0.57322	23632.8	0.48375	23706.1	0.47135	23713.9	0.49616	23698.3
0.57817	23635.8	0.48762	23708.6	0.47512	23716.2	0.50012	23701
0.58292	23640.1	0.49139	23710.7	0.47879	23719.2	0.50399	23702.1
0.58753	23644.9	0.49517	23713.3	0.48248	23722.1	0.50787	23704.5
0.59217	23646.8	0.49898	23715.9	0.48618	23723.8	0.51177	23708
0.59683	23651.2	0.50279	23719.3	0.4899	23727.8	0.51568	23710.9
0.60151	23657.2	0.50664	23723	0.49365	23731.3	0.51963	23714.8
0.60623	23661.7	0.51049	23725.9	0.4974	23734.3	0.52358	23717.4
0.61103	23664.1	0.51438	23727.3	0.50119	23735.1	0.52756	23719.5
0.61578	23668.9	0.51828	23729	0.50499	23736.6	0.53156	23721.4
0.62054	23671.9	0.52218	23732.8	0.50879	23741	0.53557	23724.5
0.62531	23676.7	0.5261	23735.2	0.51261	23743.3	0.53959	23727.2
0.63011	23680.5	0.53004	23737.8	0.51645	23746.9	0.54364	23728.7
0.63495	23683.3	0.534	23741.2	0.52031	23749.6	0.54769	23732.7
0.63981	23691.5	0.538	23743.9	0.5242	23752	0.55179	23735.7
0.6447	23693.4	0.54199	23746.8	0.52809	23754.6	0.55588	23738.9
0.64962	23694.4	0.54601	23748	0.53201	23756.4	0.56001	23739.6
0.65457	23701.7	0.55007	23749	0.53597	23757.6	0.56418	23740.5
0.65954	23704.2	0.55418	23752.7	0.53997	23760.2	0.56839	23745.1
0.66446	23708.2	0.55829	23754	0.54398	23760.8	0.57261	23747.2
0.66913	23714.3	0.5624	23757.7	0.54798	23764.8	0.57682	23750.5
0.67378	23715.5	0.56647	23760.2	0.55195	23767	0.581	23753.4
0.67846	23717.7	0.57032	23762	0.55569	23768.1	0.58494	23755.8
0.68316	23722.2	0.57412	23764	0.5594	23769.7	0.58884	23758.2
0.68796	23724	0.57795	23765.6	0.56313	23771.2	0.59277	23760
0.69283	23728.6	0.5818	23768.1	0.56688	23775.4	0.59672	23760.8
0.69772	23732	0.58566	23770.6	0.57065	23777.9	0.60068	23763.3
0.70262	23734.7	0.58955	23772.3	0.57443	23781	0.60467	23763.7
0.70759	23740	0.59347	23774.6	0.57825	23781.7	0.60868	23767.5
0.71258	23740.9	0.59738	23776.9	0.58206	23783.8	0.6127	23769.9
0.71757	23744.9	0.60131	23779	0.58589	23787.2	0.61673	23770.7
0.7226	23749.6	0.60525	23779.3	0.58973	23786.7	0.62076	23771.9
0.72764	23752.7	0.6092	23782.2	0.59358	23791	0.62482	23773.3
0.7327	23755.1	0.61317	23785.8	0.59745	23793.9	0.62889	23777.6
0.73782	23759.1	0.61716	23786.8	0.60134	23793.7	0.63299	23780
0.74297	23763.2	0.62116	23789.6	0.60524	23796.2	0.63709	23783
0.7479	23766.2	0.62519	23791	0.60916	23798.5	0.64122	23783.5
0.75259	23770.4	0.62926	23792.7	0.61312	23800.2	0.64539	23785.3
0.75727	23772.6	0.63336	23795.7	0.61712	23802.6	0.6496	23788.9
0.762	23774.2	0.63745	23796.7	0.62111	23805.3	0.6538	23788.1
0.76675	23778	0.64156	23799.8	0.62511	23807.1	0.65801	23792.5
0.77149	23781.2	0.64568	23801.6	0.62912	23807.9	0.66223	23795.3
0.77625	23784.7	0.64963	23802.2	0.63298	23809.7	0.66629	23794.7
0.78103	23789.2	0.65348	23804.8	0.63672	23812.7	0.67023	23796.9
0.78583	23791.9	0.65733	23806.5	0.64047	23813.8	0.67418	23799.2
0.79064	23793.7	0.66118	23808.3	0.64423	23815.6	0.67813	23800.9
0.79547	23797.2	0.66504	23809.9	0.64799	23816.5	0.68209	23803.2
0.80032	23800.9	0.66892	23812.5	0.65177	23819.2	0.68608	23805.8
0.8052	23802.6	0.67283	23813.8	0.65557	23820.1	0.69008	23807.5
0.81011	23806.2	0.67674	23814.2	0.65939	23820.4	0.69409	23808.1
0.81501	23807.2	0.68068	23816.5	0.66323	23823	0.69814	23810
0.81994	23809.6	0.68464	23819.5	0.66709	23825.9	0.7022	23813.1
0.8249	23813	0.68859	23820.6	0.67094	23827.3	0.70625	23813.9
0.82986	23818.2	0.69256	23822.2	0.67481	23829	0.71032	23815.4
0.83461	23819	0.69655	23824.3	0.67869	23832.3	0.71441	23816.2
0.83935	23821.8	0.70056	23825.8	0.6826	23832.7	0.71852	23818.9
0.84408	23826.4	0.70459	23826.5	0.68652	23833.5	0.72265	23819.4
0.84881	23828.4	0.70865	23827.5	0.69048	23835.6	0.72682	23819.5
0.85363	23831.9	0.71273	23830.3	0.69445	23838.5	0.731	23822
0.85849	23832.1	0.71682	23832.6	0.69844	23840.1	0.7352	23825.2
0.86328	23834.5	0.72093	23834	0.70245	23841.5	0.73942	23826.5
0.8681	23837.8	0.72506	23835.7	0.70646	23843.4	0.74365	23828
0.87293	23841.2	0.72916	23837.5	0.71047	23843.7	0.74786	23831.3
0.87778	23842.9	0.73305	23838.9	0.71425	23846.1	0.75185	23831.6
0.88264	23845.5	0.73692	23840.7	0.71802	23849.3	0.75582	23832.2
0.88751	23848.7	0.74081	23841.8	0.72181	23849.5	0.7598	23834.2
0.8924	23850.9	0.7447	23843.3	0.72561	23849.4	0.7638	23837.2
0.89729	23854.1	0.7486	23845.1	0.72941	23851.6	0.7678	23838.5
0.90222	23858.6	0.75252	23846.7	0.73322	23853.7	0.77181	23839.6
0.90719	23859.5	0.75645	23848.7	0.73705	23855.8	0.77584	23841.6
0.91215	23861.9	0.76038	23849	0.74089	23856.4	0.77988	23841.6
0.91698	23865.1	0.76434	23851.1	0.74474	23858.2	0.78394	23844
0.92171	23867.5	0.76831	23853.5	0.74861	23859.8	0.78801	23847.2
0.92643	23872	0.77229	23853.8	0.75248	23860.6	0.79209	23847
0.93117	23873.3	0.77628	23854.8	0.75637	23862.8	0.79618	23846.8
0.93592	23874.7	0.7803	23857.1	0.76029	23865.2	0.80031	23849
0.9407	23875.9	0.78434	23858.5	0.76423	23865.7	0.80445	23851.3
0.9455	23880	0.7884	23860	0.76818	23866.9	0.80862	23853.1
0.95033	23882.4	0.79246	23861.3	0.77214	23869.1	0.81278	23853.5
0.95517	23885.4	0.79654	23863	0.77612	23870.7	0.81697	23855.2
0.96004	23887.7	0.80067	23864.1	0.78014	23871.6	0.8212	23856.7
0.96492	23888.7	0.80478	23864.2	0.78414	23871	0.82541	23857.5
0.96981	23890.9	0.80889	23867.8	0.78815	23875.9	0.82963	23859.6
0.97475	23891.9	0.81285	23869.4	0.79201	23876.4	0.83369	23862.3
0.97971	23895.4	0.81673	23870	0.79579	23877.6	0.83767	23862.4
0.98468	23900.7	0.82063	23871.2	0.79959	23879.1	0.84167	23863.2
0.98964	23903.3	0.82453	23872.9	0.80339	23880.5	0.84567	23865.3
0.99461	23905.3	0.82844	23874.4	0.8072	23881.9	0.84969	23866.9
0.99949	23909	0.83237	23875.7	0.81103	23884	0.85372	23867.4
1.00424	23908.9	0.83635	23876.3	0.81491	23885.8	0.8578	23866.8
1.009	23910.3	0.84042	23879.2	0.81887	23886.2	0.86197	23872.1
1.01379	23913.1	0.8444	23880.4	0.82275	23888.4	0.86606	23872.4
1.01858	23916.4	0.84838	23881.4	0.82663	23889.5	0.87014	23873.2
1.02338	23918.1	0.85238	23883.7	0.83053	23892.6	0.87424	23874.8
1.02819	23922	0.85639	23883.9	0.83443	23891.9	0.87835	23875.9
1.03301	23921.3	0.86041	23885.4	0.83835	23893.3	0.88247	23877.5
1.03787	23924.3	0.86447	23887.2	0.8423	23894.8	0.88663	23879.5
1.04274	23927.2	0.86851	23888.2	0.84624	23895.3	0.89078	23881.2
1.04763	23930.2	0.87259	23888.3	0.85021	23895.2	0.89496	23881.3
1.0525	23930.6	0.87668	23889.9	0.8542	23896	0.89916	23883.7
1.0574	23933.3	0.88079	23891.6	0.85821	23898.5	0.90338	23884.6
1.06233	23936	0.88491	23894	0.86222	23900.2	0.9076	23887.7
1.06729	23936	0.88902	23893.4	0.86622	23899.9	0.91181	23887
1.07226	23938.7	0.89307	23894.8	0.87017	23901.4	0.91597	23888.3
1.07726	23942.4	0.89697	23896	0.87397	23902.4	0.91997	23889.6
1.08217	23942.2	0.90089	23897.3	0.87779	23904.6	0.92399	23890
1.08694	23944.7	0.90481	23897.2	0.88161	23904.6	0.92801	23889.7
1.0917	23946.6	0.90875	23899	0.88545	23907.5	0.93205	23890.4
1.09652	23947.7	0.9127	23901	0.8893	23908.9	0.9361	23893.1
1.10135	23950.8	0.91665	23902.7	0.89315	23910.8	0.94015	23894.5
1.10615	23951	0.92064	23902.9	0.89703	23911.5	0.94425	23894.2
1.11099	23953	0.92464	23904.1	0.90093	23912.6	0.94835	23895.7
1.11586	23957.1	0.92863	23904.3	0.90482	23912.3	0.95244	23896.3
1.12073	23960.4	0.93264	23906.6	0.90873	23914.7	0.95655	23898.4
1.12561	23961.4	0.93666	23907.1	0.91265	23915.8	0.96068	23898.3
1.13049	23963.8	0.9407	23908	0.91658	23914.7	0.96482	23901.2
1.1354	23963.8	0.94474	23910.1	0.92052	23917.4	0.96897	23902.8
1.14031	23965.7	0.94881	23912.1	0.92448	23919.5	0.97314	23904.7
1.14522	23969.9	0.95288	23911.9	0.92845	23918.7	0.97731	23905.1
1.15017	23972.1	0.95697	23912.8	0.93243	23919.7	0.98151	23906
1.15517	23973.2	0.96106	23913.3	0.93642	23921	0.98571	23905.6
1.16016	23976	0.96518	23915.8	0.94043	23923.6	0.98992	23907.9
1.16511	23979.7	0.9693	23916.4	0.94444	23924	0.99415	23908.7
1.1699	23979	0.97338	23915.9	0.94843	23924.3	0.99834	23907.5
1.1747	23980.3	0.97732	23919	0.95226	23927.6	1.00238	23910.4
1.17951	23983.5	0.98125	23920.1	0.95609	23927.8	1.00641	23912.4
1.18432	23984.5	0.98519	23919.5	0.95993	23927.5	1.01045	23911.4
1.18915	23988	0.98913	23921.6	0.96377	23931	1.01449	23912.1
1.19399	23988	0.99308	23922.9	0.96761	23932.3	1.01854	23913.5
1.19883	23990.5	0.99704	23925	0.97147	23933.9	1.0226	23916.2
1.2037	23994.2	1.00101	23923.8	0.97534	23931.4	1.02668	23916.2
1.20859	23994.6	1.005	23925.1	0.97923	23933.7	1.03077	23916.5
1.21347	23995.7	1.009	23927.5	0.98313	23935	1.03487	23920.1
1.21837	23998.7	1.013	23927.7	0.98703	23935.4	1.03898	23919.9
1.22327	24001.8	1.01704	23927.5	0.99096	23935.6	1.04312	23919.3
1.2282	24002	1.02108	23929.1	0.9949	23935	1.04726	23923.1
1.23315	24003.6	1.02516	23931.2	0.99887	23938	1.05144	23924.4
1.23808	24005.4	1.02922	23932.3	1.00283	23938.6	1.05561	23925.9
1.24306	24005.8	1.03332	23931	1.00682	23939	1.05981	23923.1
1.248	24008.2	1.03742	23933.4	1.01082	23941.5	1.06402	23925.4
1.25281	24011.7	1.04152	23934	1.01481	23941.4	1.06822	23926.5
1.25761	24012.4	1.04566	23934.4	1.01884	23942	1.07247	23926.8
1.26242	24015.7	1.04977	23934	1.02286	23941.3	1.07669	23926.7
1.26723	24015.6	1.05391	23935.2	1.02689	23944.3	1.08094	23926
1.27209	24015.7	1.0579	23937.9	1.03077	23946.4	1.08502	23929.3
1.27692	24017.8	1.06184	23938.3	1.03461	23946.9	1.08906	23929.8
1.28177	24021	1.06578	23939	1.03845	23948.2	1.09311	23929.9
1.28666	24021.3	1.06973	23941.1	1.0423	23949.6	1.09716	23932.6
1.29156	24024.6	1.07369	23940.5	1.04616	23948.7	1.10122	23932.2
1.29645	24025.5	1.07766	23941.2	1.05003	23949.7	1.10529	23932.7
1.30136	24027	1.08165	23941.8	1.05391	23951.8	1.10938	23931.8
1.30627	24030.2	1.08564	23944.3	1.0578	23953.9	1.11348	23934.7
1.31123	24032.6	1.08965	23945.6	1.06171	23954.4	1.11758	23936.8
1.3162	24032.2	1.09367	23947	1.06563	23956.7	1.12171	23937.4
1.32116	24034	1.09772	23948	1.06957	23957.3	1.12587	23938.6
1.32612	24037.2	1.10178	23948.9	1.07353	23957.9	1.13003	23939.9
1.33108	24037.5	1.10586	23948.8	1.0775	23958.8	1.13421	23938.9
1.33591	24038.2	1.10993	23949.2	1.08147	23958.5	1.13839	23939.9
1.34073	24040.7	1.11403	23950.9	1.08546	23959.8	1.14259	23941.9
1.3456	24041.8	1.11813	23952.7	1.08946	23961.2	1.1468	23944.1
1.35045	24043.9	1.12224	23952.4	1.09346	23960.4	1.15101	23944.4
1.35538	24048.2	1.12635	23954	1.09747	23961.5	1.15523	23946.5
1.36025	24048.7	1.13046	23954.8	1.10147	23962.5	1.15944	23947.1
1.36509	24051	1.13458	23955.7	1.10549	23963.7	1.16367	23947.6
1.36997	24051.2	1.13859	23956.5	1.10939	23964.6	1.16778	23948.5
1.37484	24053.9	1.14254	23956.4	1.11324	23964.9	1.17183	23947.9
1.37973	24058.2	1.14648	23957.5	1.11708	23966.1	1.17588	23948.9
1.38463	24056.6	1.15044	23958.6	1.12094	23966.6	1.17994	23950.6
1.38956	24058.2	1.15441	23958.5	1.12481	23967.4	1.18401	23949.5
1.39452	24061	1.1584	23959.8	1.12869	23969.1	1.1881	23950.4
1.39947	24063.8	1.16237	23960.4	1.13257	23969.5	1.19218	23951.3
1.40445	24063.3	1.16638	23961.1	1.13647	23969.4	1.19629	23952.7
1.40944	24063.8	1.17042	23961.4	1.14041	23969.2	1.20043	23953.5
1.4144	24066.5	1.17445	23962.2	1.14433	23970.8	1.20456	23953.6
1.41923	24067.7	1.17849	23963.7	1.14827	23972.6	1.20871	23954.9
1.42405	24069.5	1.18253	23964.1	1.15221	23973.1	1.21286	23955.1
1.42888	24072.7	1.1866	23965.4	1.15617	23975.1	1.21702	23955.8
1.43369	24072.9	1.19067	23966.8	1.16014	23975.9	1.2212	23957.6
1.43851	24074.2	1.19477	23966.6	1.16413	23975.5	1.2254	23957.8
1.44339	24077.8	1.19886	23967.3	1.16812	23977.2	1.2296	23957.4
1.44827	24077.2	1.20297	23967.2	1.17212	23977.2	1.23381	23957.2
1.45315	24079.3	1.20706	23970.3	1.17611	23982	1.23801	23958.7
1.45802	24081	1.21117	23970.7	1.18012	23980.9	1.24223	23960.5
1.46295	24081	1.21528	23971.5	1.18412	23981.8	1.24645	23961.1
1.46788	24083.1	1.21934	23971.1	1.18807	23979.1	1.2506	23963.1
1.47281	24084.2	1.22332	23973.1	1.19195	23982.4	1.25469	23963.9
1.47777	24086.3	1.22731	23973.9	1.19584	23984.6	1.25878	23963.2
1.48273	24089.7	1.23127	23974.5	1.1997	23984.3	1.26284	23964.7
1.4877	24091	1.23525	23976.1	1.20358	23987.6	1.26692	23964.5
1.49266	24091.5	1.23924	23979.3	1.20747	23988.8	1.27102	23969.8
1.4976	24093.8	1.24324	23977.6	1.21137	23986.9	1.27512	23968.3
1.50243	24096.8	1.24726	23978.6	1.21528	23988.1	1.27924	23969.1
1.50724	24096.2	1.25129	23977.4	1.2192	23988.8	1.28337	23966.1
1.51209	24098.8	1.25532	23980	1.22313	23990.5	1.2875	23969.4
1.51694	24099	1.25936	23981	1.22707	23990	1.29165	23971.9
1.5218	24099.7	1.26343	23980.4	1.23103	23989.4	1.29582	23971.5
1.52664	24103.1	1.26748	23983.7	1.23498	23992.7	1.29998	23974.8
1.53151	24104.3	1.27156	23984.7	1.23895	23993.5	1.30416	23975.9
1.53638	24105.8	1.27564	23983.5	1.24293	23993.3	1.30835	23973.7
1.54125	24110.2	1.27974	23984.4	1.24693	23994.2	1.31255	23974.5
1.54615	24109.1	1.28384	23985.7	1.25092	23995.9	1.31675	23975.4
1.55105	24110.4	1.28795	23987.3	1.25493	23997.3	1.32097	23977.2
1.55597	24112.3	1.29207	23987.1	1.25894	23997.8	1.3252	23976.4
1.56087	24111.4	1.29621	23986.3	1.26297	23996.7	1.32944	23975.8
1.56579	24113.2	1.30028	23988.2	1.26694	23997.1	1.33362	23979.3
1.57075	24116.5	1.30424	23989.3	1.2708	23998.7	1.33768	23979.8
1.57569	24118.1	1.30822	23989.6	1.27468	23999.7	1.34176	23979.4
1.58063	24118.2	1.31221	23990.1	1.27856	23999.7	1.34585	23980.5
1.58549	24121.4	1.31619	23991	1.28244	24000	1.34994	23982
1.59029	24119.8	1.32018	23992.2	1.28633	24000.6	1.35403	23983.7
1.5951	24121	1.32424	23993.2	1.29028	24002.2	1.35819	23984.1
1.59992	24122.9	1.32837	23992.6	1.29431	24002.5	1.36243	23982.7
1.60478	24127	1.33241	23993.4	1.29824	24004.1	1.36657	23982.7
1.60964	24126.7	1.33645	23994.5	1.30219	24004.5	1.37072	23984.5
1.61451	24128.6	1.34051	23995.5	1.30614	24005.6	1.37488	23985.4
1.6194	24128.9	1.34458	23996	1.3101	24006.6	1.37905	23985.4
1.6243	24130.4	1.34866	23996.3	1.31408	24007.1	1.38324	23985.5
1.6292	24132.4	1.35275	23996.1	1.31806	24006.3	1.38743	23986
1.63411	24134.5	1.35684	23996.7	1.32205	24005.8	1.39163	23987.5
1.63902	24136	1.36094	23996.6	1.32604	24005.7	1.39583	23987.6
1.64392	24138.5	1.36503	23999.1	1.33003	24009	1.40003	23989.2
1.64885	24139.7	1.36919	23999.3	1.33408	24009.1	1.4043	23989.5
1.65382	24139.7	1.37339	23999.9	1.33818	24009.1	1.40861	23990.7
1.65879	24142.8	1.37751	24000.3	1.34219	24009	1.41283	23991.5
1.66379	24143.1	1.38158	24000.9	1.34615	24009.8	1.417	23992
1.66866	24142.7	1.38555	24001	1.35002	24011	1.42108	23991.1
1.6735	24144.7	1.38954	24002.1	1.35391	24013.7	1.42517	23990.4
1.67836	24146.6	1.39353	24002.6	1.3578	24015.1	1.42926	23990
1.68321	24146.7	1.39753	24004.8	1.3617	24015.9	1.43336	23993.7
1.68807	24147.9	1.40155	24004.8	1.36561	24016	1.43748	23993.7
1.69296	24151.4	1.40557	24004.9	1.36953	24016.5	1.44161	23993.2
1.69786	24152.1	1.40959	24004.2	1.37345	24015.2	1.44574	23993.1
1.70275	24155.2	1.41365	24005.5	1.3774	24017.2	1.4499	23993.7
1.70767	24156.7	1.41771	24006.8	1.38135	24018.8	1.45406	23994.8
1.71256	24156.5	1.42178	24008.3	1.38532	24018.7	1.45823	23997.9
1.71746	24159	1.42585	24009.3	1.38929	24019.5	1.46241	23999.2
1.72237	24159	1.42994	24010.2	1.39327	24020.5	1.4666	24000
1.72733	24159.1	1.43403	24010.4	1.39726	24020.7	1.4708	24000.1
1.73231	24161	1.43812	24010.4	1.40124	24020.5	1.47499	24000.4
1.73727	24163.9	1.44221	24010.1	1.40523	24021.5	1.47919	23998.7
1.74222	24163.1	1.44632	24012.6	1.40923	24024.2	1.4834	24001
1.74717	24164.6	1.45043	24013.1	1.41324	24023.6	1.48762	24002.6
1.75202	24164.5	1.45455	24013.6	1.41725	24024.7	1.49184	24002.5
1.75683	24166.1	1.45867	24014.1	1.42126	24025.1	1.49607	24003.2
1.76165	24168	1.46275	24014	1.42524	24023.9	1.50025	24004.1
1.76649	24170.2	1.46674	24014.3	1.42913	24024.5	1.50435	24004
1.77134	24170.4	1.47074	24014.7	1.43303	24025.6	1.50845	24003.8
1.77623	24172.7	1.47475	24015.4	1.43693	24026	1.51256	24004.7
1.78109	24172.3	1.47876	24017.5	1.44084	24027.2	1.51667	24007.8
1.78598	24174.3	1.48277	24016.6	1.44475	24026.4	1.52079	24006.8
1.79088	24176.8	1.4868	24018.3	1.44868	24028.9	1.52493	24007.8
1.79583	24178	1.49085	24018.4	1.45262	24028.7	1.52907	24008.1
1.80074	24177.8	1.49491	24017.5	1.45658	24028.2	1.53324	24006.8
1.80568	24179.3	1.49899	24017.9	1.46055	24028.5	1.53742	24007.3
1.81069	24182.6	1.50304	24019.3	1.4645	24030.5	1.54158	24008.2
1.81566	24183.8	1.5071	24020.5	1.46846	24032.4	1.54575	24008.5
1.82065	24187.2	1.5112	24021.3	1.47245	24033.2	1.54995	24009.5
1.82565	24183.1	1.5153	24021.6	1.47644	24034.2	1.55415	24009
1.8306	24184.3	1.5194	24023	1.48044	24034.5	1.55836	24011.6
1.83555	24186	1.52352	24023.3	1.48445	24035.4	1.56258	24011.2
1.84039	24187.5	1.52764	24022.5	1.48847	24034.6	1.56681	24010.5
1.84522	24188.3	1.53179	24022.5	1.49251	24034.3	1.57106	24010.7
1.85004	24191.8	1.53589	24024.8	1.49651	24037	1.57527	24012.6
1.85494	24190.4	1.54001	24025.9	1.50053	24036.9	1.5795	24014.9
1.85986	24192.5	1.54411	24025.5	1.50452	24035.5	1.5837	24015.5
1.86473	24195.2	1.54811	24027.8	1.50841	24039.2	1.5878	24016.3
1.86958	24196.7	1.5521	24027.9	1.5123	24039.4	1.5919	24016.5
1.87445	24197.2	1.55611	24028.4	1.51621	24039.4	1.59601	24017.5
1.87932	24200.3	1.56013	24027.6	1.52012	24039.1	1.60013	24016.1
1.88422	24200.3	1.56414	24027.5	1.52403	24039.1	1.60425	24015.9
1.88916	24200.2	1.56816	24029.4	1.52795	24039.9	1.60837	24018.8
1.89408	24202.3	1.57221	24030.2	1.53189	24041.9	1.61252	24018.6
1.89899	24202.3	1.57626	24029.9	1.53584	24042.8	1.61668	24017
1.90391	24204.4	1.58032	24033	1.5398	24045.1	1.62084	24020.9
1.90888	24208	1.5844	24032.6	1.54377	24044.6	1.62502	24020.6
1.91382	24206.6	1.58848	24032.5	1.54775	24044.2	1.62921	24020.8
1.91875	24206.8	1.59258	24032.1	1.55175	24043.7	1.63342	24020.5
1.92371	24208.6	1.59667	24033	1.55573	24045.8	1.63761	24020.3
1.92864	24212.4	1.60078	24034.1	1.55973	24047.5	1.64182	24020.7
1.93346	24212.2	1.60488	24035.5	1.56373	24048.1	1.64603	24023
1.93828	24212.5	1.60899	24034.4	1.56773	24044.9	1.65024	24024
1.94313	24213.9	1.61309	24036	1.57173	24045.7	1.65445	24026.3
1.94799	24214.7	1.61722	24036.8	1.57575	24047.9	1.65868	24025.7
1.95284	24217.9	1.62133	24037.6	1.57976	24050.4	1.6629	24024.9
1.95769	24219.8	1.62542	24037.1	1.58375	24050.1	1.6671	24024.1
1.96256	24219.4	1.62942	24038.4	1.58764	24050.3	1.6712	24026.5
1.96746	24221.8	1.63342	24039.3	1.59153	24050.5	1.6753	24028.2
1.97237	24219.8	1.63742	24040.1	1.59543	24051.3	1.6794	24029
1.97726	24220.3	1.64144	24038.9	1.59935	24052.4	1.68353	24025.4
1.98216	24223	1.64548	24039.9	1.60328	24053.8	1.68767	24026
1.98707	24225	1.64952	24040.5	1.60722	24052.9	1.69182	24028.2
1.99197	24223.8	1.6536	24041.2	1.6112	24051.4	1.696	24031.1
1.99691	24225.3	1.65769	24042.5	1.61518	24054.4	1.70019	24030.7
2.00186	24226.5	1.66174	24043	1.61913	24055.2	1.70435	24030.7
2.00002	24227	1.66582	24043.7	1.6231	24056.6	1.70853	24030.8
2.00094	24226.3	1.66989	24044	1.62707	24056.8	1.7127	24031.2
2.00611	24229	1.67399	24045	1.63106	24057.4	1.71691	24032.6
2.01125	24239.5	1.67808	24045.4	1.63505	24056.6	1.72111	24034.2
2.0164	24253.2	1.68217	24044.2	1.63904	24055.6	1.7253	24032.9
2.02164	24266.6	1.68628	24043.8	1.64304	24056.8	1.72951	24030.8
2.02694	24279	1.69038	24046.3	1.64704	24058.6	1.73372	24034.1
2.03221	24293.2	1.69448	24046.4	1.65103	24058.2	1.73793	24034.7
2.03751	24296.5	1.6986	24048.4	1.65504	24060.3	1.74215	24036.6
2.04289	24300	1.70273	24049	1.65907	24061.4	1.74639	24036.6
2.04829	24306.2	1.70683	24049.4	1.66306	24061.8	1.75059	24036.9
2.05364	24310.7	1.71084	24049.2	1.66697	24062.3	1.7547	24036.1
2.05891	24316.6	1.71484	24048.3	1.67087	24061.7	1.75881	24035
2.0643	24322	1.71885	24049.5	1.67477	24062.8	1.76292	24036.1
2.06976	24327.6	1.72286	24050.8	1.67868	24063.8	1.76703	24037.8
2.07522	24330.7	1.72688	24050.4	1.6826	24063.4	1.77116	24037.3
2.08067	24335.4	1.7309	24052.9	1.68652	24066.2	1.77529	24039.7
2.08618	24341.2	1.73495	24053.2	1.69046	24065.7	1.77943	24040.8
2.09162	24343.7	1.73902	24052.6	1.69443	24064.1	1.78361	24041
2.09722	24347.4	1.74314	24053.2	1.69844	24065.1	1.78784	24041.2
2.10273	24354.5	1.74722	24052.9	1.70242	24065.1	1.79202	24040.6
2.10837	24357.6	1.7513	24054.3	1.70639	24066.7	1.7962	24041.9
2.11401	24363.8	1.75537	24055.4	1.71036	24068.1	1.80038	24042.7
2.11978	24364.7	1.75947	24055.1	1.71435	24068.2	1.80458	24042
2.12553	24368.8	1.76357	24056.2	1.71835	24067.3	1.80879	24045.2
2.13133	24374.1	1.76768	24057.5	1.72235	24070.5	1.813	24044.4
2.13721	24379.1	1.77177	24056.4	1.72634	24070.4	1.8172	24042.5
2.14304	24382.4	1.77588	24056.7	1.73035	24069.8	1.82142	24043.6
2.14893	24388.3	1.77999	24057.2	1.73435	24071	1.82563	24043.5
2.15472	24394.3	1.7841	24057.8	1.73835	24070.8	1.82984	24044.9
2.16071	24397.2	1.78822	24058.1	1.74237	24069.9	1.83407	24046.4
2.1667	24401.8	1.79231	24058.4	1.74635	24070.5	1.83826	24046.3
2.17261	24407.6	1.79631	24058.2	1.75025	24071	1.84237	24045.4
2.17867	24411.9	1.80033	24060.4	1.75417	24071.8	1.84649	24049.1
2.18465	24417.9	1.80434	24061.1	1.75807	24073.6	1.8506	24048.6
2.19076	24421.2	1.80835	24061.4	1.76198	24074.9	1.85471	24047.9
2.19683	24427.1	1.81243	24061.4	1.76596	24073.8	1.8589	24049.1
2.20297	24435.9	1.81652	24063	1.76995	24077.4	1.8631	24048.6
2.20914	24440.5	1.82057	24062.7	1.77389	24077.9	1.86725	24047.5
2.21526	24447	1.82462	24063.5	1.77784	24078.9	1.87141	24048.1
2.22145	24455.7	1.82868	24064.2	1.78179	24079.9	1.87556	24048.5
2.22749	24458	1.83272	24064.8	1.78573	24080.3	1.87972	24049.3
2.23363	24464.1	1.83678	24066.3	1.78969	24081.5	1.88388	24051.2
2.23964	24471.7	1.84086	24066.4	1.79366	24080.5	1.88806	24052.2
2.24563	24474.8	1.84495	24066.4	1.79764	24081.4	1.89225	24051.4
2.25174	24479.4	1.84903	24069.6	1.80162	24084	1.89644	24055.2
2.25781	24485.7	1.85312	24067.1	1.8056	24078.7	1.90063	24055.5
2.26386	24494.2	1.85722	24068.1	1.8096	24079.6	1.90484	24056.6
2.26987	24498.7	1.86133	24068.7	1.8136	24079.8	1.90906	24057.6
2.27593	24505.9	1.86544	24069.8	1.8176	24081.7	1.91327	24058
2.28194	24511	1.86956	24071	1.82162	24083	1.9175	24058.9
2.28801	24516.8	1.87368	24071.1	1.82563	24084.2	1.92172	24058
2.29411	24523	1.87781	24071.9	1.82966	24085	1.92596	24058.7
2.3002	24529.8	1.88192	24073.3	1.83366	24085	1.93017	24061.6
2.30629	24535	1.88594	24071	1.83758	24086.3	1.9343	24055.7
2.3124	24542.1	1.88994	24070.6	1.84148	24084.5	1.9384	24056.7
2.31857	24548.9	1.89395	24071.1	1.84538	24085.8	1.94251	24056.4
2.32475	24552.5	1.89798	24072.6	1.84931	24086.7	1.94664	24058.6
2.33082	24556.6	1.90201	24073.6	1.85324	24087.3	1.95078	24059.9
2.3369	24564.3	1.90603	24074.7	1.85716	24088.4	1.95491	24061
2.34311	24570	1.9101	24075.3	1.86112	24088.6	1.95908	24062
2.34929	24574.6	1.91416	24075	1.86508	24088	1.96324	24062
2.35548	24583.7	1.91822	24076.6	1.86903	24090.2	1.9674	24063
2.36166	24588.5	1.92228	24076.2	1.87299	24091.3	1.97157	24061
2.36785	24596.5	1.92635	24075.7	1.87695	24088.9	1.97574	24062.5
2.37407	24603.3	1.93042	24076.4	1.88092	24089.6	1.97991	24063.2
2.3802	24607.6	1.9345	24077.4	1.8849	24090.8	1.98411	24064
2.38626	24615.6	1.93861	24079	1.8889	24093	1.98832	24065
2.3924	24619.5	1.94271	24079.2	1.8929	24093.6	1.99252	24064.9
2.39852	24626.7	1.94682	24079	1.8969	24093.6	1.99673	24064.3
2.40455	24634.4	1.95092	24080.7	1.90089	24094.8	2.00094	24066.6
2.41054	24639.7	1.95502	24080.7	1.90489	24093.9	2.00515	24067.5
2.41666	24645.3	1.95913	24078.9	1.90889	24092.8	2.00936	24064.9
2.42272	24651.8	1.95	24080.6	1.9	24096.4	2	24064.7
2.4288	24655.4	1.95401	24084.5	1.9039	24096.5	2.00411	24072.5
2.43501	24661	1.95801	24086.9	1.9078	24096.3	2.00821	24077.4
2.44116	24667.2	1.96202	24090.7	1.91171	24096.2	2.01232	24085.3
2.4472	24673.6	1.96603	24096.6	1.91562	24097.1	2.01644	24096.1
2.45325	24678	1.97005	24104.9	1.91953	24098.5	2.02056	24111.2
2.4591	24685.6	1.97407	24112.8	1.92345	24099.3	2.02469	24126.4
2.46346	24692.9	1.97812	24120.6	1.9274	24098.6	2.02884	24142.5
2.46757	24694.4	1.98217	24122.4	1.93134	24101.1	2.03299	24143.7
2.47167	24697.5	1.98621	24120.4	1.93528	24098.2	2.03714	24142.7
2.47577	24705.8	1.99027	24121.1	1.93923	24099.8	2.0413	24142.3
2.47988	24708.4	1.99432	24121.6	1.94319	24099.7	2.04546	24143.5
2.48401	24712.7	1.99839	24121.1	1.94715	24099.4	2.04963	24142.9
2.48813	24714.7	2.00244	24121.7	1.9511	24100.2	2.05379	24143.1
2.49225	24718	2.00651	24121.7	1.95507	24099.4	2.05796	24144
2.49638	24721.7	2.01059	24123.8	1.95904	24102.3	2.06215	24145.3
2.50051	24728.5	2.01469	24124.8	1.96303	24102.7	2.06634	24147
2.50465	24729.7	2.01878	24125.2	1.96702	24102.3	2.07055	24148.1
2.50881	24732.2	2.02293	24126.5	1.97106	24104.7	2.0748	24148.4
2.51296	24737.6	2.02706	24128.9	1.97509	24106	2.07904	24151.9
2.51711	24740.6	2.03116	24130.4	1.97908	24107	2.08324	24153.8
2.52125	24745.6	2.03527	24132.1	1.98309	24106.8	2.08746	24157.5
2.5254	24751.5	2.03943	24131	1.98713	24106	2.09172	24156
2.52955	24753	2.04354	24131.6	1.99114	24105.4	2.09594	24157.8
2.53371	24758	2.04765	24132.3	1.99515	24105.5	2.10015	24159.1
2.53787	24761.8	2.05175	24134.2	1.99914	24106.9	2.10436	24161.5
2.54206	24764.9	2.05574	24134.4	2.00303	24107.4	2.10846	24161.5
2.5462	24767.8	2.05973	24133.5	2.00692	24106.4	2.11255	24160.7
2.55022	24770.5	2.06379	24137.8	2.01087	24108.6	2.1167	24167
2.55425	24774.3	2.06785	24139.6	2.01483	24110.8	2.12087	24168.4
2.55827	24778.3	2.07186	24139.4	2.01874	24109.1	2.12499	24169.6
2.56232	24781.8	2.07589	24141.5	2.02266	24110.3	2.12911	24172.6
2.56636	24785.2	2.07991	24141.3	2.02657	24109.1	2.13324	24173.5
2.57041	24789.8	2.08394	24143.2	2.03051	24112.5	2.13737	24173.9
2.57444	24794.8	2.08799	24143.4	2.03445	24113.2	2.14153	24173.6
2.57847	24796.8	2.09206	24145.3	2.03842	24113.6	2.14571	24177
2.5825	24800.4	2.09614	24145.7	2.0424	24111.2	2.14989	24180.1
2.58654	24802.5	2.1002	24147.4	2.04635	24112.7	2.15405	24182.1
2.59059	24805.4	2.10427	24147.7	2.05032	24113.2	2.15823	24182.3
2.59463	24810.3	2.10834	24147	2.05428	24110.7	2.1624	24183.3
2.59867	24812.3	2.11241	24148.2	2.05825	24110.4	2.16658	24186
2.60271	24816.3	2.11651	24148.7	2.06224	24111.2	2.17078	24186.2
2.60675	24821	2.1206	24150.9	2.06623	24115.2	2.17497	24186.7
2.61079	24822.8	2.12469	24151.8	2.07021	24114.9	2.17917	24188.8
2.61483	24826.7	2.12879	24152	2.0742	24114.7	2.18337	24189.4
2.61889	24829.7	2.13288	24152.7	2.07819	24114.5	2.18757	24191
2.62298	24835.5	2.13698	24155.3	2.08218	24116.6	2.19177	24194
2.62703	24837.3	2.14109	24156.6	2.08619	24118.1	2.19599	24195
2.63109	24840.9	2.1452	24160.3	2.0902	24125.1	2.20021	24195.4
2.63517	24846	2.14936	24163.3	2.09425	24129.7	2.20447	24196.8
2.63925	24847.4	2.15386	24168	2.09863	24136.9	2.20908	24199.1
2.64334	24850.7	2.15881	24173.8	2.10345	24146.7	2.21416	24200.9
2.64742	24853.1	2.16365	24181.1	2.10817	24160.5	2.21913	24201.8
2.6515	24855.7	2.16826	24190.2	2.11266	24174.2	2.22386	24206.2
2.65558	24860.7	2.17265	24198.9	2.11694	24188.8	2.22836	24209
2.65967	24862.2	2.17706	24199.4	2.12124	24190	2.23288	24208.8
2.66376	24863.3	2.18153	24199.8	2.1256	24189.1	2.23747	24210.6
2.66785	24866.2	2.18601	24200.9	2.12996	24188.8	2.24206	24213.1
2.67196	24872.3	2.1905	24201.6	2.13434	24190.1	2.24667	24213
2.67606	24872	2.19492	24202.6	2.13864	24189.6	2.2512	24215.5
2.68016	24874.4	2.19933	24203.4	2.14293	24189.9	2.25572	24216.9
2.68427	24879.5	2.20377	24204.4	2.14726	24190.8	2.26028	24217.9
2.68838	24882	2.20823	24205.2	2.15161	24191.9	2.26485	24218.4
2.69248	24885.5	2.2127	24206.6	2.15596	24193.5	2.26943	24219.8
2.6966	24888.4	2.21716	24208.1	2.16031	24194.6	2.27401	24221.6
2.70073	24891.9	2.22164	24208.4	2.16467	24195	2.2786	24221.7
2.70486	24896.9	2.22611	24210.6	2.16903	24198.2	2.28319	24223
2.70897	24897.6	2.23065	24211.7	2.17345	24200.2	2.28784	24223.2
2.7131	24901.8	2.2352	24214.5	2.17789	24203.4	2.29251	24225.6
2.71724	24906.4	2.23967	24214.6	2.18224	24202.1	2.2971	24227.2
2.72129	24906.6	2.24417	24216.9	2.18663	24203.9	2.30171	24229.8
2.72529	24909.6	2.24866	24218.2	2.19101	24205.1	2.30632	24231.3
2.72928	24916.4	2.25315	24220.2	2.19538	24207.3	2.31092	24233.1
2.7333	24917.7	2.2576	24220.8	2.19972	24207.6	2.31549	24234
2.73731	24922	2.26224	24220.7	2.20423	24206.9	2.32024	24234.5
2.74133	24926.1	2.26714	24224.3	2.20901	24212.5	2.32527	24236
2.74537	24926.8	2.27169	24223.5	2.21345	24213.9	2.32994	24233.1
2.7494	24929.4	2.27646	24226.3	2.21809	24215.3	2.33483	24237.2
2.75342	24933.6	2.28111	24229.1	2.22262	24217.9	2.33961	24240.3
2.75747	24934.3	2.28579	24232.4	2.22718	24218.8	2.3444	24246
2.76149	24936.4	2.29027	24232.7	2.23155	24219.2	2.349	24246.3
2.76551	24939.1	2.29469	24233	2.23585	24219	2.35353	24247
2.76954	24944	2.2991	24233.6	2.24015	24222.1	2.35805	24245
2.77358	24946.7	2.30355	24235.7	2.24449	24225.2	2.36262	24246.2
2.77762	24951.4	2.308	24237.1	2.24882	24226.9	2.36718	24247.2
2.78167	24953.9	2.31246	24238.3	2.25317	24227.3	2.37175	24249.2
2.78575	24955.8	2.31663	24239.1	2.25723	24228.1	2.37603	24250.1
2.78979	24959.2	2.32065	24240.2	2.26115	24230.5	2.38016	24249.8
2.79385	24960.9	2.32467	24241.4	2.26506	24230.7	2.38428	24252.1
2.79792	24964.2	2.3287	24243	2.26899	24231.1	2.38841	24254.9
2.80205	24967.3	2.33273	24244.4	2.27292	24233.1	2.39254	24255.7
2.80614	24969.7	2.33677	24244.8	2.27686	24233.7	2.39669	24255.9
2.8102	24970.8	2.34084	24246.7	2.28081	24235.3	2.40086	24258.1
2.81426	24972.5	2.3449	24248.8	2.28477	24237.9	2.40502	24259.7
2.81833	24979.3	2.34897	24250.3	2.28874	24238.9	2.4092	24261.7
2.82241	24981.3	2.35304	24251.4	2.2927	24239.3	2.41337	24263.5
2.82647	24986.1	2.35713	24252.9	2.29669	24240.6	2.41757	24265.1
2.83055	24985.2	2.36122	24253.6	2.30068	24242.8	2.42176	24264.3
2.83463	24988.8	2.3653	24255.1	2.30465	24244.3	2.42595	24266
2.8387	24994	2.36941	24257.3	2.30865	24245.1	2.43016	24269.5
2.84278	24997	2.37351	24259.4	2.31265	24249.2	2.43437	24269.5
2.84684	25000.3	2.37761	24261.1	2.31664	24251.8	2.43857	24270.4
2.85092	25004.8	2.38171	24261.2	2.32064	24251.8	2.44278	24270.6
2.85501	25003.5	2.38582	24263.1	2.32464	24253.9	2.44699	24272.4
2.8591	25006.9	2.38993	24264.2	2.32865	24256.4	2.45121	24272.1
2.86319	25010.1	2.39405	24264.9	2.33267	24257.4	2.45544	24272.5
2.86731	25011	2.39818	24268.4	2.33668	24261	2.45967	24275.8
2.8714	25014.9	2.40229	24270.8	2.34069	24263.5	2.46389	24278.1
2.87551	25020.7	2.4064	24273.5	2.3447	24265.7	2.46811	24281.3
2.8796	25020.9	2.41052	24273	2.34871	24267.6	2.47233	24278.5
2.88371	25023.7	2.41459	24275.5	2.35267	24269.2	2.4765	24281.9
2.88783	25026.6	2.41857	24277.9	2.35655	24271.1	2.48058	24284.7
2.89194	25028.7	2.42257	24277.2	2.36045	24271.8	2.48468	24282.6
2.89606	25030.7	2.42659	24278.2	2.36437	24273.5	2.48881	24282.9
2.90017	25032.5	2.43065	24279	2.36832	24274.2	2.49297	24283.8
2.90418	25035.4	2.43465	24281.9	2.37222	24276.9	2.49708	24286.8
2.90816	25038.3	2.43866	24282.9	2.37613	24278.9	2.50119	24286.9
2.91214	25044.8	2.44269	24284.8	2.38005	24281.6	2.50532	24288
2.91615	25045.2	2.4467	24285.8	2.38396	24283.4	2.50943	24288.2
2.92014	25047.1	2.45072	24287.8	2.38788	24285.6	2.51356	24289.9
2.92415	25049.7	2.45476	24289.5	2.39181	24286.7	2.5177	24292.3
2.92816	25050	2.45879	24290.8	2.39575	24287.5	2.52184	24294.1
2.93221	25053	2.46283	24292.6	2.39968	24289.5	2.52598	24295.6
2.93629	25054.8	2.46689	24292.7	2.40364	24287.2	2.53014	24298.3
2.9403	25058.1	2.47098	24293.4	2.40762	24291.6	2.53434	24295.1
2.94431	25062	2.47504	24296.1	2.41158	24294.5	2.5385	24297.8
2.94833	25066.5	2.47911	24300.2	2.41554	24300	2.54268	24300.5
2.95233	25070	2.48319	24300.4	2.41951	24300.8	2.54686	24300
2.95636	25070.8	2.48726	24301.7	2.42349	24301.9	2.55104	24301.5
2.9604	25072.1	2.49136	24301.9	2.42747	24300.5	2.55524	24303.3
2.96445	25077.4	2.49545	24302.8	2.43146	24302.1	2.55943	24303.5
2.96848	25077.4	2.49954	24304.8	2.43545	24303.6	2.56363	24306
2.97251	25079.5	2.50366	24307	2.43947	24305.7	2.56786	24308.3
2.97654	25080	2.50775	24307.1	2.44345	24307	2.57205	24307.2
2.98058	25083.5	2.51186	24307.7	2.44746	24307.3	2.57627	24308.1
2.98463	25088.3	2.51598	24309	2.45147	24309.8	2.58049	24308.2
2.98867	25088	2.52008	24311.8	2.45546	24312.9	2.5847	24310.7
2.99271	25091.2	2.52418	24313.3	2.45946	24313.9	2.5889	24312.7
2.99675	25095.9	2.52829	24315	2.46346	24314.7	2.59312	24315.2
3.00079	25093.1	2.5324	24317.1	2.46747	24317.6	2.59734	24316.6
3.00485	25095.4	2.53652	24317.6	2.47148	24319.5	2.60155	24315.8
3.00891	25098.1	2.54064	24318.4	2.47549	24321.9	2.60578	24314.8
3.01295	25100.5	2.54477	24322.5	2.47952	24324.5	2.61002	24320.6
3.01701	25104.1	2.54881	24323.4	2.48346	24326.1	2.61417	24320.8
3.02119	25108.4	2.55289	24324.6	2.48744	24326	2.61835	24323.1
3.02558	25109.3	2.55694	24326	2.49138	24328.3	2.6225	24323.7
3.02982	25111.3	2.56095	24327.3	2.49529	24331.7	2.62662	24322.8
3.03403	25114.9	2.56496	24326.7	2.4992	24332.2	2.63073	24321.1
3.03817	25118.7	2.56897	24329.5	2.5031	24333.7	2.63484	24325.4
3.04231	25119.8	2.573	24330.5	2.50703	24334.7	2.63897	24326.2
3.04643	25119.3	2.57702	24332.2	2.51094	24336.8	2.6431	24327.7
3.05055	25124.6	2.58104	24333.7	2.51486	24337.2	2.64722	24330.3
3.0547	25126.8	2.58509	24334	2.51881	24338	2.65138	24330
3.05887	25132	2.58913	24335.2	2.52274	24341.6	2.65552	24328.8
3.063	25132.8	2.5932	24338.8	2.5267	24344.3	2.65969	24333.4
3.06715	25134.1	2.59726	24340.6	2.53066	24347.9	2.66385	24333.4
3.07131	25138	2.60129	24339.6	2.53459	24345.8	2.66799	24333.4
3.07563	25137.4	2.60534	24342.7	2.53854	24349.6	2.67215	24335.8
3.07995	25141.1	2.60941	24345.1	2.54251	24352.8	2.67632	24337.4
3.08428	25146.7	2.61348	24345.8	2.54647	24351.3	2.68049	24340.2
3.08854	25146	2.61755	24345.2	2.55044	24351.9	2.68467	24338.5
3.09272	25147.8	2.62163	24346.7	2.55441	24353.5	2.68885	24339.8
3.09679	25152.3	2.62571	24348.4	2.55838	24356.8	2.69304	24339.9
3.10083	25152	2.62982	24350.2	2.56239	24357.3	2.69725	24343.1
3.10491	25155.8	2.63395	24351.6	2.56641	24359.3	2.70148	24343.9
3.10902	25160.2	2.63808	24352.3	2.57044	24359.9	2.70573	24344.7
3.11316	25157.4	2.64219	24352.9	2.57444	24362.3	2.70993	24343.5
3.11726	25159	2.64629	24355.6	2.57843	24365.1	2.71414	24346.1
3.12132	25162.7	2.65039	24357.4	2.58243	24367.1	2.71835	24347.7
3.12541	25166.2	2.65449	24359.6	2.58643	24369.3	2.72256	24349.8
3.12969	25168.6	2.65861	24361.9	2.59044	24372.1	2.72678	24351.8
3.13411	25171.2	2.66271	24361.8	2.59444	24370	2.73099	24353.6
3.13824	25171.7	2.66683	24363	2.59845	24373.1	2.73521	24352.8
3.14232	25173	2.67094	24364.8	2.60245	24376.1	2.73942	24353.5
3.14641	25177.2	2.67504	24364.6	2.60645	24376.2	2.74363	24353
3.1505	25179.4	2.67916	24367.3	2.61046	24378.3	2.74785	24356.4
3.1546	25180.4	2.68327	24368.8	2.61447	24380.2	2.75207	24357.4
3.15869	25183.5	2.6873	24369.5	2.6184	24380.9	2.75621	24358
3.16276	25186	2.69131	24370.9	2.62231	24383.8	2.76032	24358
3.16685	25188.5	2.69531	24373.1	2.6262	24386.6	2.76442	24359.6
3.17093	25191.4	2.6993	24372.7	2.63009	24386	2.76852	24359.4
3.17501	25195.4	2.7033	24374.3	2.63399	24387.5	2.77262	24361.1
3.1791	25194.2	2.70731	24376	2.6379	24388.4	2.77673	24363.7
3.18319	25195	2.71134	24378.1	2.64181	24390.8	2.78086	24365.3
3.18733	25200.1	2.71535	24379.5	2.64572	24392.9	2.78497	24366.2
3.19146	25199.3	2.71937	24381.9	2.64965	24396	2.7891	24367.8
3.19557	25200.4	2.72339	24382.7	2.65356	24397.5	2.79322	24367.8
3.19966	25203.4	2.72742	24382.6	2.65748	24397.2	2.79735	24368
3.20379	25206.5	2.73144	24383	2.66141	24396.5	2.80148	24369.5
3.20794	25211.1	2.73548	24386.7	2.66534	24402	2.80562	24371.5
3.2121	25212.2	2.73953	24386.8	2.66928	24402.6	2.80977	24371
3.21624	25213	2.74357	24389.1	2.67322	24405.4	2.81392	24372.8
3.22033	25215.4	2.74763	24390.6	2.67717	24406	2.81808	24375.2
3.22445	25215.8	2.75169	24389.2	2.68113	24405.4	2.82225	24373
3.22858	25217.8	2.75576	24389.9	2.6851	24404.5	2.82643	24375.4
3.23271	25219.7	2.75985	24392.4	2.68909	24408.6	2.83062	24376.1
3.23684	25221.1	2.76395	24394.3	2.69307	24409.9	2.83482	24378.8
3.24099	25224.5	2.76803	24395.1	2.69705	24411.8	2.839	24378.4
3.24512	25227.4	2.7721	24396.6	2.70102	24414.3	2.84318	24379
3.24926	25230	2.77618	24397.3	2.705	24414.5	2.84737	24380
3.25342	25230.5	2.78045	24397.7	2.70916	24413.8	2.85175	24381.7
3.25763	25233.2	2.78514	24400.7	2.71373	24418.2	2.85655	24383.2
3.26177	25234.5	2.78985	24402.1	2.71831	24418.6	2.86138	24385.6
3.26591	25235.1	2.79457	24402.4	2.72291	24418.8	2.86622	24386
3.27007	25237.4	2.79901	24403.8	2.72724	24421.4	2.87078	24386.2
3.27425	25242.3	2.80312	24404.4	2.73124	24423.2	2.87499	24385.6
3.27841	25245.9	2.80721	24406.6	2.73523	24426.1	2.87919	24387
3.28257	25249.8	2.81133	24406.7	2.73924	24424.8	2.88341	24388.6
3.28672	25247.3	2.81543	24409	2.74324	24426.5	2.88762	24391.5
3.29087	25249.2	2.81955	24409.1	2.74725	24427.1	2.89184	24391.1
3.295	25252.7	2.82365	24410.4	2.75124	24430.2	2.89605	24390.7
3.29902	25251.1	2.82776	24412.4	2.75526	24431.2	2.90027	24393.5
3.30305	25254	2.83187	24412.9	2.75926	24432.2	2.90448	24393.6
3.30709	25257.5	2.83588	24412.7	2.76316	24431.4	2.90859	24394
3.31111	25257.1	2.83987	24415.6	2.76705	24434.2	2.91268	24397.1
3.31514	25260.1	2.84386	24416.7	2.77094	24435.8	2.91678	24397.7
3.31917	25263.4	2.84786	24417.8	2.77483	24438.2	2.92088	24397.5
3.32321	25262.2	2.85186	24420.1	2.77873	24440.4	2.92498	24399.8
3.32727	25265.9	2.85587	24421.8	2.78264	24442.3	2.92909	24401.3
3.33136	25268.9	2.85988	24421.7	2.78654	24441.9	2.93321	24401.5
3.33539	25269.9	2.8639	24423.4	2.79047	24442.8	2.93734	24403.9
3.33937	25270.7	2.86793	24423.5	2.79439	24443	2.94147	24403.9
3.34341	25273.1	2.87196	24425.7	2.79832	24446.2	2.9456	24405.2
3.34747	25274.9	2.87597	24425.6	2.80223	24447.4	2.94971	24403.8
3.35147	25275.6	2.88001	24426	2.80616	24448.5	2.95385	24403.5
3.35545	25278.8	2.88408	24427.3	2.81012	24448.7	2.95803	24406
3.35947	25279.5	2.88812	24427.7	2.81406	24450.4	2.96217	24405
3.36349	25281.7	2.89216	24429.1	2.818	24450.5	2.96632	24407.8
3.36749	25284.2	2.89623	24431.5	2.82197	24452.3	2.97049	24410.7
3.37149	25289.8	2.9003	24431.4	2.82594	24455.1	2.97467	24407.7
3.37547	25287.4	2.90437	24434	2.8299	24456.7	2.97884	24411.4
3.37944	25288.1	2.90844	24436.7	2.83387	24457.6	2.98302	24415.8
3.38343	25289.9	2.9125	24435.7	2.83782	24459.3	2.98718	24412
3.38742	25290.3	2.9166	24437.2	2.84181	24460	2.99138	24414.5
3.39141	25292.1	2.9207	24438.1	2.84581	24460.1	2.99559	24416.2
3.39542	25297.5	2.92477	24439	2.84978	24461.7	2.99977	24416.3
3.39943	25298.2	2.92887	24440.3	2.85377	24464	3.00397	24416.6
3.40345	25301.5	2.93296	24439.7	2.85776	24463.8	3.00817	24415.5
3.40746	25299.9	2.93706	24442.5	2.86175	24465.8	3.01237	24419.3
3.41147	25300.3	2.94116	24444.1	2.86575	24468.2	3.01658	24420
3.41547	25302.7	2.94529	24442.9	2.86977	24466.5	3.02081	24419.3
3.41946	25304.4	2.9494	24445.7	2.87377	24469.2	3.02502	24422.1
3.42348	25306.6	2.9535	24446.4	2.87777	24470	3.02923	24422.8
3.42753	25308	2.9576	24448.4	2.88176	24472.8	3.03343	24424
3.43157	25310.1	2.9617	24448.7	2.88576	24472.9	3.03764	24424.5
3.43571	25311.2	2.96581	24449	2.88976	24473.5	3.04185	24424.5
3.43976	25312.1	2.96992	24449.6	2.89377	24474.6	3.04608	24424.6
3.4438	25317	2.97404	24450.7	2.89779	24476.9	3.0503	24424.6
3.44781	25319.3	2.97817	24452.4	2.90181	24478.4	3.05453	24426.5
3.45185	25322	2.98229	24454.6	2.90582	24480.9	3.05875	24428.2
3.45589	25323.1	2.98636	24454.9	2.90978	24481.7	3.06293	24428.2
3.45992	25323	2.99036	24456.6	2.91368	24482	3.06703	24431.1
3.46394	25325.8	2.99436	24456.9	2.91758	24481.7	3.07114	24432.1
3.46798	25325.5	2.99836	24459.5	2.92148	24483.4	3.07524	24435.5
3.47203	25325.7	3.00237	24459.7	2.92539	24484.9	3.07936	24434.4
3.47608	25328.5	3.00637	24460.6	2.92929	24487.7	3.08346	24433.5
3.48011	25331.4	3.01039	24462.3	2.9332	24487.6	3.08758	24437.1
3.48415	25331.7	3.01441	24462.7	2.93711	24487.7	3.0917	24437.6
3.4882	25336.2	3.01843	24464.7	2.94103	24490.6	3.09582	24438.8
3.49227	25339.5	3.02244	24464.6	2.94495	24491.1	3.09994	24438.1
3.49634	25339.9	3.02647	24465.9	2.94887	24491.7	3.10407	24440.1
3.50041	25341.3	3.0305	24468.8	2.9528	24494.6	3.10821	24443
3.50446	25341.5	3.03455	24468.9	2.95674	24495.5	3.11235	24442.3
3.50842	25342.2	3.03864	24468.4	2.96072	24495.5	3.11655	24441.3
3.51235	25344.9	3.0428	24469.8	2.96478	24497.9	3.12082	24441.7
3.51628	25344.1	3.04688	24471.2	2.96875	24499.6	3.125	24442.8
3.52022	25345.3	3.05094	24472.4	2.97271	24500	3.12916	24444.8
3.52418	25345.9	3.05501	24473.9	2.97668	24502.3	3.13334	24445.6
3.52813	25350.2	3.05909	24473.9	2.98065	24502.5	3.13752	24445.3
3.53209	25351.2	3.06316	24476.3	2.98461	24504.3	3.1417	24448.4
3.53607	25353.7	3.06724	24476.2	2.98859	24503.3	3.14588	24449.2
3.54004	25351.5	3.07132	24477.9	2.99257	24503.5	3.15007	24452.3
3.54401	25355.2	3.07542	24477.3	2.99656	24505.6	3.15427	24448.9
3.54799	25359.7	3.0795	24476.3	3.00053	24505.1	3.15846	24447.5
3.552	25361.2	3.08358	24480.1	3.00451	24508.1	3.16265	24452.1
3.55606	25361.4	3.08768	24482	3.00851	24511	3.16685	24453.1
3.56038	25363.7	3.09178	24481.5	3.0125	24508.6	3.17105	24454.4
3.56447	25365.9	3.09587	24482.5	3.01649	24512.4	3.17526	24452.5
3.56844	25364.6	3.09998	24485	3.02049	24516.3	3.17946	24453.8
3.5724	25365.5	3.10408	24484.1	3.02449	24513.2	3.18367	24454.9
3.57637	25369.2	3.10819	24487.3	3.02849	24515.7	3.18788	24458.8
3.58035	25369.6	3.11229	24488.6	3.03249	24517.3	3.19209	24459.8
3.58431	25370.3	3.1164	24489.3	3.03649	24517.9	3.19631	24460.8
3.58828	25371	3.12051	24489	3.0405	24518.7	3.20052	24459.2
3.59231	25373.5	3.12464	24488.2	3.04452	24517.8	3.20475	24458.7
3.5963	25376.6	3.12877	24490.5	3.04854	24521.4	3.20899	24459.5
3.6003	25377.2	3.13289	24492.7	3.05256	24522.4	3.21322	24462.9
3.6043	25376.8	3.13701	24492.4	3.05658	24522	3.21745	24462.9
3.60832	25378.3	3.14113	24494.6	3.06059	24524.7	3.22168	24464.6
3.61236	25382.3	3.14526	24495.3	3.06461	24525.4	3.2259	24465.2
3.61634	25383.9	3.14928	24496.1	3.06853	24526.8	3.23003	24465.5
3.62033	25386.4	3.15327	24496.1	3.07241	24527.6	3.23412	24464.7
3.6243	25387.9	3.15726	24498.3	3.0763	24528.2	3.23821	24468.5
3.62827	25388.5	3.16125	24498.1	3.08019	24528.4	3.24231	24467.8
3.63225	25391.2	3.16524	24498.4	3.08408	24528.5	3.2464	24468.3
3.63623	25394.1	3.16924	24500.3	3.08797	24530.5	3.2505	24470.2
3.6402	25393.2	3.17325	24501.5	3.09188	24532.1	3.25461	24470.9
3.6442	25394.4	3.17725	24501.8	3.09578	24532.4	3.25872	24471.1
3.64823	25396.8	3.18126	24504.6	3.09969	24535.2	3.26283	24474
3.65223	25398.4	3.18527	24505.2	3.1036	24536.4	3.26694	24473.9
3.65623	25401.1	3.18927	24507.1	3.1075	24539.9	3.27105	24474.3
3.66023	25400.2	3.19329	24508.1	3.11141	24539.3	3.27517	24476.9
3.66423	25402.4	3.19732	24507.9	3.11533	24538.8	3.2793	24476.9
3.66822	25404.6	3.20134	24509.6	3.11925	24542.1	3.28343	24477.1
3.67221	25406.2	3.20536	24510	3.12317	24542.8	3.28755	24477.3
3.67622	25408	3.2094	24510.8	3.1271	24544.4	3.29169	24477.2
3.68023	25412.5	3.21344	24510.9	3.13104	24543.8	3.29583	24478
3.68424	25410.7	3.21751	24513.6	3.13501	24545.7	3.30001	24481.5
3.68825	25410.3	3.22157	24514.8	3.13896	24548.4	3.30417	24481.2
3.69229	25414.3	3.22561	24515.3	3.14291	24548.1	3.30832	24482.4
3.69631	25415.3	3.22967	24515.5	3.14686	24547.7	3.31249	24483.4
3.70034	25414.4	3.23373	24516	3.15081	24548.1	3.31664	24484
3.70437	25416.2	3.23783	24517.4	3.1548	24549.4	3.32085	24485.4
3.7084	25420	3.24191	24518.2	3.15878	24551.6	3.32504	24484.8
3.71241	25420.8	3.246	24519.1	3.16277	24552	3.32923	24486.1
3.71644	25420.9	3.25009	24520.4	3.16675	24552	3.33343	24488.7
3.72048	25423.5	3.25418	24522.6	3.17074	24555	3.33762	24490.1
3.72454	25423	3.25828	24522.2	3.17474	24556.1	3.34183	24488.4
3.72852	25425.4	3.26238	24523.7	3.17873	24559.2	3.34603	24488.2
3.73248	25425.3	3.26647	24523.3	3.18272	24556.5	3.35023	24490.1
3.73643	25427.3	3.27057	24523.3	3.18671	24555.4	3.35443	24491.2
3.74036	25427.9	3.27467	24525.8	3.19071	24559.7	3.35864	24491.8
3.74428	25428.2	3.27877	24527.9	3.1947	24561	3.36284	24494.8
3.74821	25431.1	3.28288	24528	3.1987	24562.6	3.36705	24493.5
3.75215	25434.1	3.28698	24526.9	3.2027	24561	3.37126	24492.8
3.75609	25434.2	3.2911	24528.6	3.20672	24562	3.37549	24495.1
3.76003	25435.2	3.29521	24529.1	3.21072	24563.6	3.37971	24494.7
3.76395	25437	3.29932	24531.4	3.21472	24567.3	3.38391	24495.5
3.76789	25437.4	3.30342	24533.3	3.21871	24568.7	3.38812	24497.8
3.77183	25438.7	3.30753	24534.4	3.22272	24569.7	3.39233	24499
3.77577	25440.5	3.31164	24534.5	3.22673	24568.4	3.39656	24500.5
3.77972	25440.2	3.31575	24533.8	3.23073	24568.3	3.40077	24499.2
3.78367	25442.4	3.31974	24534.2	3.23462	24569	3.40486	24499.4
3.78761	25444.6	3.32373	24536.7	3.2385	24572.5	3.40895	24500.9
3.79156	25446.2	3.32773	24538.2	3.2424	24573	3.41305	24503.5
3.79551	25448.1	3.33173	24539.1	3.2463	24574.4	3.41716	24503.8
3.79947	25451.5	3.33574	24539.1	3.2502	24575.2	3.42127	24503.1
3.80343	25450.6	3.33973	24541.3	3.25409	24575.8	3.42536	24506.8
3.8074	25450.5	3.34373	24540.4	3.25799	24575.1	3.42946	24505.7
3.81137	25451	3.34775	24541.8	3.26191	24578.9	3.43359	24504.7
3.81534	25454.2	3.35176	24544.8	3.26582	24578.7	3.43771	24510.8
3.8193	25454.7	3.3558	24545.3	3.26975	24578.9	3.44184	24511.6
3.82326	25456.7	3.35983	24546.3	3.27368	24580.7	3.44598	24511.8
3.82722	25459.7	3.36385	24546.4	3.2776	24581.8	3.4501	24511
3.83117	25461.2	3.3679	24546.7	3.28155	24582.3	3.45426	24511.1
3.83513	25463.2	3.37198	24548.8	3.28552	24585.1	3.45844	24512.5
3.8391	25462.4	3.37603	24548.5	3.28947	24585.3	3.4626	24511.8
3.84307	25462.7	3.38008	24549.3	3.29342	24585.8	3.46675	24512.8
3.84705	25464.6	3.38413	24551.5	3.29736	24588.2	3.4709	24514.9
3.8511	25467	3.38817	24550.7	3.3013	24588.6	3.47505	24512.8
3.85508	25469	3.39223	24552.3	3.30525	24589	3.47921	24515.6
3.85906	25470.5	3.39628	24553.4	3.30919	24589.3	3.48336	24517.5
3.86304	25471.2	3.40033	24552.8	3.31314	24589.5	3.48752	24516.1
3.86704	25472.6	3.4044	24554.1	3.31711	24590.5	3.49169	24517.7
3.87102	25473.2	3.40848	24556.9	3.32108	24593.9	3.49588	24519.8
3.875	25473	3.41255	24558.4	3.32505	24593.9	3.50005	24522.9
3.879	25474.8	3.41662	24559.8	3.32902	24595.4	3.50423	24524.3
3.88302	25477.1	3.4207	24560.6	3.33299	24596.1	3.50841	24525
3.88703	25477.1	3.42479	24559	3.33697	24596.8	3.5126	24521.2
3.89104	25479.9	3.42891	24560.1	3.34099	24598.6	3.51683	24521.7
3.89505	25483.1	3.43304	24559.8	3.34502	24598	3.52107	24521.6
3.89906	25483.6	3.43714	24560.8	3.34901	24599.2	3.52527	24522.3
3.90307	25483.3	3.44123	24563.4	3.353	24601.9	3.52947	24524.9
3.90707	25482.5	3.44534	24564.4	3.35699	24603.4	3.53368	24525.4
3.91106	25485.2	3.44943	24564.3	3.36099	24602.3	3.53788	24526.3
3.91506	25485.9	3.45353	24564.9	3.36498	24602.3	3.54208	24527.6
3.91905	25488.3	3.45763	24566.4	3.36897	24604.1	3.54629	24528.8
3.92305	25489.6	3.46174	24565	3.37297	24605.3	3.5505	24524.7
3.92707	25490.6	3.46583	24567.1	3.37696	24605.9	3.5547	24528.3
3.93112	25491	3.46994	24570.6	3.38096	24608.8	3.55891	24532.4
3.93524	25494.8	3.47404	24569.4	3.38496	24607.8	3.56312	24531
3.9393	25494.7	3.47815	24569.7	3.38896	24607.3	3.56733	24532
3.94334	25494.5	3.48225	24571.3	3.39297	24609.8	3.57154	24532.7
3.94738	25497.2	3.48637	24570.3	3.39698	24609.6	3.57577	24531
3.95142	25499.4	3.49051	24572	3.40101	24610.6	3.58001	24533.4
3.95545	25500.8	3.49458	24574	3.40498	24612.8	3.58418	24535.3
3.95948	25500.1	3.49858	24575.9	3.40887	24614.1	3.58828	24537.8
3.96339	25500.2	3.50255	24576.9	3.41274	24615.6	3.59236	24538.2
3.96732	25501.2	3.50654	24577.3	3.41663	24614.5	3.59645	24540.1
3.97122	25504.8	3.51055	24576.3	3.42053	24614.9	3.60056	24537.6
3.97514	25503.7	3.51455	24578.3	3.42443	24616.8	3.60466	24539.9
3.97908	25503	3.51855	24580.2	3.42833	24619.4	3.60877	24541
3.983	25506.8	3.52256	24578.6	3.43224	24620.1	3.61288	24537.1
3.9869	25507.3	3.52664	24579.1	3.43621	24619.2	3.61706	24539
3.99082	25509.2	3.53072	24581.6	3.44019	24622.7	3.62125	24540.5
3.99475	25510.5	3.53474	24581.2	3.4441	24622.1	3.62537	24540.3
3.99866	25512.4	3.53875	24581.4	3.44801	24621	3.62948	24541.8
4.00258	25514.8	3.54275	24585.1	3.45191	24626.8	3.63359	24543.5
4.0065	25515	3.54677	24586.6	3.45583	24627.9	3.63771	24545.3
4	25514.8	3.55082	24587	3.45977	24628	3.64186	24546
4.00397	25514.2	3.55487	24587.8	3.46372	24627.6	3.64602	24548
4.00793	25515.1	3.55891	24587.7	3.46765	24628	3.65016	24547.4
4.01189	25518.6	3.56295	24587.6	3.47159	24629.2	3.65431	24546
4.01587	25523.1	3.56699	24587.4	3.47553	24628.9	3.65845	24546
4.01984	25523.7	3.57104	24589.5	3.47947	24630.1	3.6626	24549
4.0238	25528	3.57508	24591.5	3.48341	24632.1	3.66675	24551
4.02777	25528.8	3.57912	24591	3.48735	24630.2	3.6709	24551.7
4.03174	25530.4	3.58319	24591.4	3.49131	24633	3.67507	24549.7
4.03573	25534.2	3.58726	24592.4	3.49528	24634.9	3.67925	24549.9
4.03976	25537.3	3.59132	24592.8	3.49924	24633.7	3.68341	24551.8
4.04387	25537.9	3.59539	24594.3	3.5032	24635.5	3.68758	24553
4.04786	25538.9	3.59945	24595.5	3.50716	24637.5	3.69175	24553.6
4.05185	25543.8	3.60357	24597.1	3.51117	24640.5	3.69597	24553.8
4.05584	25544	3.60765	24597.6	3.51515	24641.9	3.70016	24553.2
4.05982	25546.9	3.61175	24598.8	3.51914	24643.2	3.70436	24554.4
4.06382	25549.3	3.61585	24597.8	3.52314	24639.5	3.70857	24556.1
4.06777	25549.5	3.61995	24599.7	3.52713	24640	3.71277	24559.3
4.07165	25549.1	3.62404	24599.5	3.53111	24640.2	3.71696	24558.8
4.07554	25552.3	3.62814	24599	3.53511	24640.8	3.72117	24557.1
4.07941	25553.9	3.63224	24600.9	3.5391	24643.3	3.72537	24558.5
4.08329	25557.3	3.63634	24602	3.5431	24644.3	3.72958	24559.8
4.0872	25561.3	3.64045	24603	3.5471	24645.2	3.73379	24560.8
4.0911	25561.7	3.64456	24603.4	3.55111	24646.7	3.73801	24560.1
4.09498	25564	3.64866	24604.6	3.55511	24647.6	3.74222	24561.5
4.09886	25565.2	3.65276	24602.7	3.5591	24643.9	3.74642	24561.4
4.10274	25563.7	3.65686	24604.1	3.5631	24647.4	3.75063	24560.7
4.10663	25564.6	3.66098	24608.1	3.56711	24651.3	3.75485	24564.9
4.11051	25567.4	3.66511	24608	3.57113	24650.3	3.75908	24565.7
4.11439	25569	3.66921	24608.7	3.57513	24651.3	3.7633	24566.1
4.11828	25572.6	3.67333	24608.9	3.57915	24652.2	3.76752	24565.7
4.12217	25572.8	3.67746	24608.2	3.58316	24650.7	3.77175	24565.7
4.12612	25572.8	3.68153	24611.4	3.58713	24653	3.77593	24569.9
4.13003	25574.7	3.68552	24612	3.59101	24655.2	3.78002	24568.9
4.13393	25573.9	3.68951	24613.1	3.5949	24657.6	3.78411	24568.5
4.13783	25576.2	3.6935	24614.7	3.59879	24658.3	3.7882	24571
4.14174	25578.8	3.69748	24616.4	3.60268	24660.1	3.79229	24572.8
4.14567	25578.8	3.70149	24614.7	3.60658	24657.8	3.7964	24571.7
4.14959	25578.9	3.70548	24615	3.61047	24660.2	3.80049	24569.8
4.15349	25580.1	3.70947	24615.9	3.61436	24661.2	3.80459	24570.7
4.1574	25583.7	3.71347	24615	3.61826	24657.6	3.80869	24572.5
4.16132	25583.4	3.71748	24615.8	3.62216	24659.6	3.8128	24572
4.16524	25583.8	3.72148	24617.9	3.62606	24661.3	3.8169	24574.5
4.16918	25589.7	3.72548	24619.5	3.62996	24661.2	3.82101	24577.8
4.17311	25590	3.7295	24620	3.63387	24663	3.82513	24577
4.17703	25592	3.73353	24621	3.6378	24664.8	3.82926	24577.3
4.18095	25588.5	3.73756	24621.7	3.64172	24666.5	3.83339	24576.9
4.18489	25590.7	3.74159	24622.1	3.64565	24667.2	3.83753	24577
4.18881	25593.7	3.74562	24623.3	3.64958	24669.1	3.84166	24577.5
4.19273	25593.3	3.74966	24623.2	3.65351	24668.6	3.8458	24577.9
4.19667	25594.4	3.75373	24623.1	3.65748	24667.6	3.84998	24578.6
4.2006	25595.3	3.7578	24623.8	3.66145	24667.5	3.85416	24580.2
4.20453	25596.9	3.76185	24625.4	3.66539	24670.3	3.85831	24580.6
4.2085	25596.6	3.7659	24626.4	3.66934	24672.2	3.86246	24580.5
4.21243	25597	3.76994	24628.2	3.67328	24673.2	3.86661	24583.2
4.21634	25600	3.77401	24627.9	3.67724	24671.6	3.87078	24584.3
4.22026	25602.8	3.77807	24628.8	3.6812	24672	3.87495	24585.5
4.22419	25606.8	3.78214	24628.9	3.68517	24673.4	3.87912	24584.3
4.22813	25603	3.78621	24629.1	3.68913	24674.9	3.88329	24583.2
4.23205	25603.2	3.79029	24631.9	3.6931	24675.9	3.88748	24588
4.23598	25606.6	3.79438	24632.4	3.69709	24676.2	3.89167	24588.5
4.23991	25608.3	3.79847	24632.8	3.70107	24675.7	3.89586	24589.9
4.24385	25607.5	3.80257	24632.8	3.70506	24677	3.90007	24588.6
4.24779	25608	3.80666	24634.9	3.70905	24678.8	3.90427	24591
4.25175	25607.2	3.81074	24636.9	3.71303	24681.6	3.90846	24592.3
4.2557	25608.3	3.81485	24636.3	3.71703	24681.1	3.91266	24591.5
4.25965	25609.3	3.81894	24636.6	3.72102	24680	3.91687	24593.2
4.2636	25607.9	3.82305	24637.8	3.72502	24681.4	3.92108	24594.3
4.26756	25610	3.82714	24638	3.72901	24682.5	3.92528	24593.5
4.2715	25612.5	3.83125	24638.9	3.73301	24683.5	3.92949	24594.3
4.27544	25615.3	3.83535	24639.3	3.73701	24683.2	3.9337	24595.5
4.2794	25615.6	3.83946	24640.3	3.74101	24684.7	3.9379	24595.8
4.28338	25616.9	3.84356	24639.5	3.74501	24684.7	3.94211	24594.4
4.28732	25617.6	3.84768	24639.8	3.74902	24684.1	3.94634	24595.6
4.29127	25619.4	3.85178	24643	3.75302	24687.9	3.95054	24598
4.29523	25622	3.85589	24643.6	3.75702	24689	3.95476	24598.1
4.2992	25622.7	3.86001	24643.9	3.76103	24689.6	3.95898	24598.2
4.30316	25623.3	3.86412	24644.2	3.76504	24689.5	3.9632	24599
4.30713	25625.9	3.86824	24645.3	3.76906	24689.6	3.96743	24601
4.31111	25621.2	3.87236	24648.1	3.77307	24693.5	3.97166	24602.7
4.31508	25622.7	3.87646	24648.3	3.77706	24692.8	3.97585	24603.7
4.31907	25623.9	3.88045	24648.2	3.78095	24692.8	3.97995	24603.5
4.32303	25625.5	3.88443	24648.7	3.78483	24694.9	3.98404	24602.5
4.32699	25625.1	3.88842	24649.3	3.78872	24696.6	3.98813	24602
4.33096	25627.5	3.89242	24649.7	3.79262	24695.9	3.99223	24603.5
4.33493	25629.5	3.89642	24649.1	3.79652	24694.3	3.99633	24603.9
4.33883	25631	3.90043	24650.7	3.80042	24695.4	4.00044	24606
4.34274	25633.6	3.90442	24652.1	3.80431	24696.9	4.00454	24607.3
4.34662	25630.7	3.90842	24652.5	3.80821	24696.8	4.00864	24608.2
4.35049	25631.2	3.91244	24653.7	3.81212	24699.3	4.01276	24608.2
4.35438	25633.8	3.91645	24655.8	3.81603	24702.4	4.01687	24609.2
4.3583	25635.3	3.92048	24656.2	3.81995	24701.8	4.021	24610.6
4.36278	25636.4	3.92449	24657.7	3.82386	24702.5	4.02512	24612.8
4.36782	25639.8	3.9285	24655.9	3.82777	24702	4.02923	24609.8
4.37282	25640.6	3.93253	24655.7	3.83169	24702	4.03336	24609.4
4.37783	25639.2	3.93659	24657.2	3.83565	24702.9	4.03752	24611.5
4.38284	25639.4	3.94065	24657.6	3.8396	24703.4	4.04169	24611.8
4.38791	25642.4	3.94469	24658	3.84355	24703.9	4.04584	24612.2
4.39298	25643.1	3.94873	24657.2	3.84748	24705.5	4.04998	24608.9
4.39798	25645.8	3.95276	24658.7	3.85141	24706.2	4.05411	24611.3
4.40215	25649.5	3.95681	24659.4	3.85535	24706.3	4.05826	24612.5
4.40604	25647	3.96085	24662.5	3.85929	24708.7	4.06241	24616.4
4.40991	25648.3	3.9649	24662.2	3.86324	24709.9	4.06657	24614.4
4.41379	25654.2	3.96896	24662.1	3.86719	24711	4.07073	24613.2
4.41767	25650.6	3.97302	24664	3.87114	24710.2	4.07489	24617.8
4.42155	25650.1	3.97709	24663.3	3.87511	24709.1	4.07906	24617.5
4.42544	25654.5	3.98114	24665.1	3.87906	24713.6	4.08322	24616.7
4.42933	25651.6	3.98521	24666.8	3.88302	24714.2	4.08739	24619.5
4.43322	25651.3	3.98929	24668.7	3.887	24715.4	4.09158	24622
4.43712	25655.2	3.99336	24670	3.89097	24714.5	4.09576	24625.4
4.441	25653.2	3.99744	24671.1	3.89495	24717	4.09994	24625.2
4.44491	25655	4.00153	24672.8	3.89892	24718.2	4.10413	24627.5
4.4488	25656.6	4.00561	24673.9	3.9029	24717.6	4.10831	24630.2
4.4527	25655.8	4.00968	24674.9	3.90687	24719.3	4.11249	24630.6
4.45661	25656	4.01382	24676.6	3.9109	24720.3	4.11674	24632.9
4.46051	25656.4	4.018	24676.5	3.91497	24719.7	4.12103	24633.4
4.46441	25657.7	4.0221	24679.7	3.91897	24720.6	4.12523	24638.8
4.4683	25660.3	4.02618	24680.2	3.92295	24721.6	4.12942	24638.7
4.47221	25659.5	4.0303	24679.5	3.92696	24722.1	4.13364	24636.8
4.47612	25659.6	4.0344	24680.5	3.93096	24721.1	4.13785	24639.9
4.48003	25661.5	4.0385	24681.2	3.93495	24722.4	4.14205	24640
4.48394	25666.5	4.0426	24683.1	3.93894	24724.7	4.14626	24641.5
4.48785	25667.3	4.0467	24682.3	3.94294	24725.2	4.15046	24639.4
4.49177	25670.4	4.05081	24683.8	3.94694	24725.2	4.15468	24642.5
4.49571	25670.3	4.05492	24684.9	3.95095	24725.8	4.15889	24644
4.49963	25668.7	4.05903	24686.9	3.95495	24727.7	4.16311	24646.2
4.50355	25667.5	4.06314	24688.3	3.95896	24729.5	4.16733	24647
4.50747	25672.2	4.06726	24689.3	3.96297	24730.5	4.17155	24648.1
4.5114	25671.3	4.07137	24688.9	3.96698	24730.5	4.17577	24647.2
4.51533	25670	4.07549	24689.3	3.97099	24729.9	4.17999	24648.7
4.51926	25674	4.0796	24689.9	3.975	24729.6	4.18421	24650.1
4.52319	25674	4.08366	24689.6	3.97895	24731.1	4.18837	24648
4.52712	25674.5	4.08766	24690.7	3.98285	24731.4	4.19247	24649.9
4.53108	25676.5	4.09168	24691.8	3.98676	24733.4	4.19659	24650.2
4.53506	25676.7	4.09568	24694.1	3.99066	24734.7	4.2007	24653.6
4.53908	25677.5	4.09967	24695.7	3.99455	24735.8	4.20479	24655.6
4.54313	25676.8	4.10366	24696.4	3.99844	24735.9	4.20888	24656.9
4.54707	25679.6	4.10766	24697.1	4.00233	24737	4.21298	24657.1
4.551	25682.9	4.11166	24697.7	4.00623	24738.3	4.21709	24657.2
4.55493	25683.8	4.11565	24698.3	4.01012	24740.5	4.22118	24656.2
4.55887	25683.8	4.11965	24699	4.01402	24737.9	4.22528	24660.2
4.56281	25684.5	4.12364	24699.3	4.01791	24737.5	4.22937	24661.1
4.56675	25684.1	4.12766	24699.6	4.02182	24739.5	4.2335	24659.7
4.57069	25684.9	4.13169	24701.3	4.02575	24740.1	4.23763	24662.6
4.57462	25687.8	4.13572	24701.1	4.02968	24740.4	4.24176	24661.8
4.57856	25687.5	4.13977	24699.6	4.03362	24737.7	4.24592	24661.5
4.5825	25688.4	4.14378	24701.6	4.03753	24740.1	4.25003	24663
4.58644	25690.8	4.14781	24702.4	4.04145	24741.4	4.25416	24663.4
4.59038	25690.8	4.15184	24704.4	4.04538	24744.8	4.25829	24664.1
4.59432	25690.8	4.15588	24704.3	4.04932	24742.9	4.26244	24665.8
4.59826	25691.2	4.15991	24704.2	4.05324	24742.1	4.26657	24666.4
4.60221	25690.8	4.16393	24707.6	4.05716	24746.4	4.2707	24668.9
4.60619	25693.8	4.16796	24707.1	4.06109	24746.3	4.27483	24668
4.61013	25695.3	4.17199	24707.1	4.06502	24745.7	4.27897	24668.6
4.61408	25694.5	4.17605	24708.8	4.06897	24748.3	4.28312	24669.2
4.61804	25695	4.18011	24711.7	4.07293	24750.6	4.2873	24672.8
4.62191	25696.6	4.18417	24713.6	4.07688	24754	4.29146	24673.1
4.62575	25699.7	4.18824	24714.5	4.08085	24753.8	4.29563	24675.2
4.62963	25698.4	4.19229	24716	4.0848	24755.9	4.29979	24676.2
4.63347	25699.9	4.19634	24717.7	4.08874	24758.6	4.30394	24676.8
4.63734	25701.7	4.2004	24719	4.0927	24759.1	4.3081	24678.8
4.64123	25702.1	4.20446	24721.1	4.09665	24761.4	4.31226	24680.8
4.6451	25704.3	4.20854	24721.6	4.10062	24761.7	4.31645	24681.4
4.64897	25703.1	4.21263	24724.9	4.10461	24766.7	4.32064	24683.1
4.65282	25702	4.21671	24724.1	4.10859	24766.6	4.32483	24681.5
4.65669	25702	4.22081	24723.7	4.11258	24765.3	4.32903	24682
4.66056	25701.6	4.22488	24725.9	4.11655	24767.9	4.33321	24683.8
4.66442	25704.7	4.22898	24724.4	4.12054	24768	4.33741	24680.9
4.66827	25708.1	4.23306	24725.4	4.12452	24769.7	4.34159	24681.1
4.67215	25703.8	4.23714	24724.1	4.1285	24767.9	4.34579	24680.3
4.67602	25706.1	4.24124	24727.2	4.13249	24770.9	4.34999	24683.5
4.6799	25708.8	4.24533	24728.4	4.13647	24772.4	4.35418	24684.5
4.68379	25708.8	4.24942	24730.1	4.14046	24774.5	4.35838	24685.7
4.68766	25709.2	4.25352	24731.1	4.14445	24775.5	4.36258	24686.8
4.69155	25711.1	4.25761	24733	4.14844	24776.5	4.36678	24689.6
4.69544	25712.8	4.26171	24734	4.15244	24775.8	4.37099	24692.1
4.69931	25712.5	4.26581	24733.5	4.15643	24777.2	4.37519	24689.9
4.70319	25712.5	4.26992	24734.9	4.16043	24778.8	4.3794	24690.9
4.70708	25715.5	4.27402	24734.5	4.16443	24776.7	4.38361	24692.3
4.71096	25716.3	4.27813	24736.7	4.16843	24778.6	4.38782	24694.7
4.71485	25715	4.28223	24737.3	4.17243	24779	4.39203	24695.5
4.71872	25719	4.28634	24738.7	4.17643	24782	4.39625	24695.3
4.72259	25718	4.29045	24740	4.18044	24783.9	4.40046	24696.2
4.72648	25719	4.29456	24740.4	4.18444	24785.3	4.40468	24695.5
4.73037	25720.1	4.29864	24740.8	4.18842	24785.7	4.40886	24696
4.73426	25719.2	4.30262	24741.9	4.1923	24786	4.41295	24697.8
4.73817	25719.4	4.30661	24741.4	4.19618	24784.8	4.41703	24698
4.74208	25721.8	4.3106	24743.3	4.20008	24788.7	4.42113	24697.8
4.74598	25721.3	4.31459	24745.7	4.20396	24789.8	4.42522	24701.6
4.74987	25723.5	4.31858	24745.1	4.20784	24788.5	4.42931	24701.7
4.75378	25721.1	4.32257	24747.1	4.21173	24791.1	4.4334	24703.1
4.75769	25722.9	4.32657	24747.1	4.21563	24790.7	4.4375	24703.4
4.76159	25726.7	4.33056	24747.3	4.21952	24790.9	4.4416	24703.7
4.7655	25727.9	4.33456	24748	4.22342	24792.1	4.4457	24703.9
4.76942	25727	4.33856	24749.9	4.22731	24792.5	4.4498	24707.3
4.77335	25726.4	4.34256	24749.6	4.23122	24793	4.45391	24706.2
4.7773	25730.4	4.34659	24751.1	4.23514	24794.7	4.45804	24707.6
4.78128	25727.9	4.3506	24752.5	4.23905	24795.6	4.46216	24709.4
4.7852	25727.8	4.35461	24753.2	4.24295	24798	4.46626	24708.4
4.78912	25730.5	4.35863	24753.7	4.24687	24797.1	4.47039	24710.2
4.79304	25729.5	4.36264	24753.9	4.25078	24797.6	4.47451	24710.2
4.79698	25730.4	4.36667	24754.5	4.2547	24798.4	4.47863	24710.7
4.80091	25732.2	4.37069	24756.6	4.25862	24801.8	4.48276	24711.3
4.80483	25735.4	4.37471	24758.3	4.26254	24802.4	4.48688	24714.2
4.80876	25736.8	4.37876	24759	4.26648	24804	4.49103	24713.9
4.81269	25736	4.38281	24760	4.27043	24805.2	4.49519	24714.7
4.81662	25736.7	4.38684	24761.4	4.27436	24806	4.49932	24716.8
4.82057	25738.9	4.39088	24761.7	4.27829	24807.8	4.50347	24715.6
4.82452	25739.2	4.39492	24762.6	4.28223	24809.6	4.50761	24715.6
4.82847	25739	4.39898	24764.4	4.28618	24810.2	4.51177	24718.5
4.83243	25739.9	4.40304	24765.1	4.29014	24811.8	4.51593	24718.3
4.8364	25740.3	4.40709	24764.3	4.29409	24810.4	4.52009	24718.2
4.84036	25743	4.41115	24763.6	4.29805	24810.9	4.52426	24716.2
4.84433	25744.6	4.41522	24766.8	4.30201	24812.8	4.52843	24720.8
4.84829	25743.1	4.4193	24766.6	4.30598	24810.2	4.53261	24722.9
4.85223	25743.2	4.42338	24766	4.30996	24810.5	4.5368	24721.5
4.85618	25743.8	4.42746	24766.9	4.31394	24810.2	4.54098	24723.7
4.86012	25744	4.43154	24768.3	4.31791	24812.9	4.54517	24723.8
4.86407	25745.2	4.43562	24768.8	4.32189	24813.7	4.54936	24723.8
4.86802	25748.2	4.43971	24770.7	4.32587	24815.4	4.55355	24726
4.87197	25751.3	4.44379	24771.8	4.32985	24816.5	4.55773	24727.1
4.87592	25751.6	4.44787	24773.2	4.33382	24819.2	4.56192	24727.3
4.87988	25753	4.45198	24775.1	4.33783	24821.7	4.56613	24728.5
4.88383	25752.5	4.4561	24775	4.34184	24819.5	4.57036	24730.5
4.88778	25754.3	4.4602	24775.2	4.34584	24820.6	4.57456	24729.7
4.89175	25756	4.46431	24776.2	4.34984	24821.8	4.57878	24730.6
4.89573	25750	4.46842	24777.3	4.35384	24824.2	4.58299	24730.4
4.89969	25752.2	4.47252	24778.1	4.35784	24825.1	4.5872	24731.1
4.90366	25754.4	4.47662	24779.1	4.36183	24824.7	4.59141	24733.4
4.90768	25759.4	4.48072	24779.2	4.36583	24825.6	4.59561	24732.8
4.91166	25760.2	4.48482	24779.2	4.36982	24825.2	4.59982	24733.2
4.91562	25762.3	4.48893	24780.2	4.37382	24826	4.60403	24734.4
4.91952	25760.8	4.49303	24781.9	4.37783	24827.3	4.60824	24736.5
4.92342	25761.2	4.49714	24782.5	4.38183	24827.8	4.61245	24737.1
4.92727	25761.5	4.50132	24782.6	4.3859	24827.7	4.61674	24737.5
4.93112	25760.3	4.50551	24784.9	4.38998	24831	4.62104	24738.8
4.93498	25761.4	4.50962	24786	4.39399	24831.4	4.62525	24740.5
4.93884	25764	4.51375	24787.3	4.39801	24832.7	4.62948	24741.8
4.94271	25763.8	4.51787	24787.8	4.40203	24833.2	4.63371	24742.3
4.94658	25764.7	4.522	24788.1	4.40605	24833.9	4.63795	24742.3
4.95045	25767	4.52611	24789	4.41005	24833.8	4.64216	24744.1
4.95432	25767.1	4.5301	24791.7	4.41394	24836.9	4.64626	24746.5
4.95819	25769.2	4.5341	24790.2	4.41784	24835.8	4.65036	24744.6
4.9621	25772.2	4.53809	24791	4.42173	24837.2	4.65445	24744.8
4.96597	25767.2	4.54209	24791.2	4.42562	24839.1	4.65855	24743.3
4.96983	25768.8	4.54608	24792.2	4.42952	24838.5	4.66265	24745.8
4.9737	25769	4.55008	24792.4	4.43341	24839.9	4.66675	24744.9
4.97756	25769.7	4.55408	24792.6	4.4373	24840.1	4.67085	24745
4.98143	25771.2	4.55807	24793.2	4.4412	24840.8	4.67495	24745.6
4.9853	25771.9	4.56208	24794.7	4.4451	24841.1	4.67905	24748.2
4.98918	25769.2	4.56607	24796.9	4.449	24843.9	4.68315	24750
4.99306	25771.7	4.57007	24797.9	4.45289	24843.8	4.68725	24751.9
4.99694	25776.1	4.57407	24798.5	4.45679	24844.6	4.69136	24752.3
5.00082	25776	4.57808	24799.8	4.4607	24846.4	4.69547	24753.1
5.00469	25775.4	4.5821	24798.9	4.46461	24845.3	4.69959	24752.4
5.00857	25779.8	4.58612	24799.7	4.46852	24845.3	4.70371	24754
5.01246	25778.3	4.59015	24802.4	4.47245	24848.2	4.70785	24756.7
5.01634	25779	4.59417	24801.5	4.47637	24848.1	4.71197	24754.9
5.02023	25779.2	4.5982	24802.3	4.4803	24848.2	4.7161	24756.5
5.02412	25782.8	4.60224	24800.9	4.48423	24846.5	4.72024	24755.3
5.02799	25781.1	4.60627	24804.2	4.48816	24850.8	4.72438	24757.6
5.03188	25781.3	4.6103	24805.4	4.49209	24852.9	4.72851	24758
5.03578	25782.5	4.61433	24806.3	4.49602	24851.6	4.73265	24761
5.03971	25783.2	4.61838	24807.6	4.49996	24853.6	4.7368	24761.5
5.04365	25785.9	4.62242	24807.7	4.5039	24853.6	4.74095	24761.7
5.04754	25783.4	4.62648	24807.6	4.50785	24853.9	4.74511	24761.3
5.05143	25785.6	4.63054	24809.1	4.51181	24856	4.74928	24762.2
5.05532	25790.2	4.6346	24809.9	4.51576	24857.3	4.75343	24762.6
5.05923	25786	4.63865	24809.6	4.51971	24857.1	4.75759	24762.1
5.06313	25786.4	4.64269	24812.1	4.52365	24858.1	4.76174	24766.2
5.06704	25788.3	4.64677	24812.9	4.52762	24859.9	4.76592	24766
5.07096	25791.9	4.65083	24813.1	4.53158	24859.5	4.77009	24766.6
5.07487	25790	4.6549	24815.1	4.53554	24860.5	4.77426	24769.6
5.07879	25789.3	4.65897	24815.3	4.5395	24860.3	4.77843	24770.2
5.0827	25792.5	4.66305	24814.4	4.54348	24861	4.78261	24767.8
5.08663	25792.2	4.66711	24816.6	4.54744	24863.4	4.78678	24769.8
5.09053	25792.1	4.6712	24816.6	4.55142	24863.3	4.79097	24769.9
5.09444	25796.2	4.67529	24816.6	4.55541	24863.7	4.79517	24769.5
5.09835	25795.8	4.6794	24818.8	4.55941	24865.3	4.79938	24772.3
5.10225	25797.1	4.68348	24820.3	4.56339	24867.2	4.80357	24773.4
5.10616	25796.9	4.68759	24820.9	4.56739	24867.9	4.80778	24774
5.11007	25798	4.69168	24821.1	4.57138	24868.7	4.81198	24773.5
5.11398	25799.9	4.69578	24821.4	4.57537	24870.1	4.81618	24772.6
5.1179	25800.3	4.69987	24822.5	4.57936	24871.8	4.82038	24773.3
5.12184	25800.2	4.70395	24824.6	4.58334	24873	4.82457	24776.3
5.12578	25800.8	4.70806	24825.7	4.58734	24874	4.82878	24777.3
5.12971	25802.1	4.71218	24826.4	4.59135	24874	4.833	24778.9
5.13363	25800.3	4.71627	24827	4.59534	24875.9	4.8372	24778
5.13755	25801	4.72037	24829.3	4.59934	24878.3	4.84141	24780.4
5.14147	25804.8	4.72448	24829.5	4.60333	24876.6	4.84562	24782.5
5.14539	25805.4	4.72858	24828	4.60734	24876.7	4.84983	24779.3
5.14934	25805.9	4.73268	24828.5	4.61133	24875.7	4.85403	24781.3
5.1533	25803.8	4.73679	24830.4	4.61533	24878.1	4.85825	24782.8
5.15723	25804.7	4.7409	24831.8	4.61933	24877.6	4.86246	24786
5.16117	25805.6	4.74501	24831.9	4.62334	24878.1	4.86668	24785.7
5.1651	25806.5	4.74913	24834	4.62736	24878.7	4.87091	24789.3
5.16905	25807.2	4.75327	24833.2	4.63139	24881.3	4.87515	24785
5.17301	25809.1	4.75739	24834.4	4.6354	24883	4.87937	24785.8
5.17696	25810.7	4.76151	24835.2	4.63942	24884.6	4.8836	24785.9
5.18091	25810.5	4.76556	24836	4.64336	24885	4.88775	24787
5.18485	25810.7	4.76954	24837.1	4.64725	24886.1	4.89184	24788
5.18879	25812.2	4.77354	24837.2	4.65114	24885.6	4.89594	24788.9
5.19273	25813	4.77753	24838	4.65503	24887.4	4.90003	24788.7
5.19667	25814.2	4.78151	24840.1	4.65891	24889.8	4.90412	24790.4
5.20062	25813.4	4.7855	24839.8	4.6628	24888.2	4.90821	24791.5
5.20457	25815.5	4.7895	24840.2	4.66669	24889.8	4.91231	24790.7
5.20852	25820.2	4.7935	24839.6	4.67059	24888.6	4.91641	24790.6
5.21247	25818.8	4.79751	24840.6	4.67449	24890.9	4.92052	24790.3
5.21642	25819.9	4.80152	24842.4	4.67841	24891.6	4.92464	24793.2
5.22039	25820.2	4.80553	24845.1	4.68231	24894.3	4.92875	24795.8
5.22435	25818.8	4.80955	24846.2	4.68623	24894.8	4.93287	24797.7
5.22829	25820.7	4.81356	24844.9	4.69014	24895	4.93699	24794.7
5.23214	25822.6	4.81759	24845.9	4.69406	24895.1	4.94112	24796.8
5.236	25824.3	4.8216	24846.8	4.69797	24895.8	4.94523	24797.8
5.23984	25823.3	4.82562	24847.2	4.70189	24896.2	4.94936	24798.1
5.24368	25823.7	4.82965	24847.6	4.70581	24896.4	4.95348	24798.9
5.24752	25821.5	4.83371	24849.6	4.70977	24900.1	4.95765	24799.2
5.25138	25822	4.83775	24850.5	4.7137	24900.1	4.96179	24801
5.25525	25822	4.84178	24850.7	4.71763	24900.3	4.96592	24801.1
5.25909	25827	4.84581	24851.8	4.72156	24903.2	4.97006	24800.4
5.26294	25826.6	4.84985	24850.3	4.72549	24904.1	4.9742	24796.5
5.26679	25826.3	4.85389	24850.6	4.72943	24901.8	4.97834	24799.4
5.27066	25830	4.85793	24853.8	4.73337	24903.7	4.98249	24803.8
5.27453	25829.4	4.86198	24854.2	4.73731	24903.9	4.98665	24804.5
5.27839	25831	4.86602	24854.8	4.74126	24903.8	4.99079	24805.8
5.28225	25835.4	4.87009	24855.9	4.74521	24906.2	4.99496	24805.6
5.28611	25831.3	4.87415	24857.3	4.74917	24907.3	4.99913	24807.4
5.28996	25827.8	4.87822	24858	4.75313	24908.1	5.0033	24807.9
5.29383	25832.8	4.8823	24858.3	4.75711	24908	5.00748	24808.6
5.29769	25834.2	4.88636	24858.2	4.76107	24907.5	5.01165	24808.8
5.30156	25836.8	4.89044	24858.6	4.76504	24907.8	5.01584	24809.4
5.3054	25834.7	4.89452	24860.6	4.76902	24910.5	5.02002	24810.7
5.30926	25836.1	4.8986	24861.4	4.77299	24911.8	5.0242	24811
5.31315	25837.3	4.90266	24862.9	4.77695	24913.3	5.02837	24812.4
5.31702	25838.7	4.90674	24862.9	4.78092	24912.5	5.03255	24813.3
5.3209	25839	4.91082	24863.5	4.7849	24914.7	5.03673	24812.3
5.32478	25840.3	4.91491	24864.6	4.78889	24916.5	5.04094	24812.6
5.32866	25836.7	4.91901	24863	4.79288	24913.7	5.04514	24812.2
5.33253	25840.8	4.9231	24866.5	4.79687	24915.6	5.04933	24817.3
5.3364	25844.4	4.92719	24866.9	4.80085	24916.8	5.05353	24817
5.34027	25843	4.93128	24868.3	4.80483	24919.9	5.05772	24816.6
5.34416	25844.1	4.93539	24867.6	4.80884	24919.9	5.06194	24815.3
5.34803	25844.4	4.9395	24869.7	4.81285	24923.4	5.06615	24816
5.35191	25844	4.94361	24869.1	4.81685	24919.6	5.07037	24818.7
5.35579	25845	4.94771	24870.1	4.82085	24920.4	5.07457	24819.9
5.35967	25845	4.95183	24870.1	4.82486	24920.6	5.0788	24819.7
5.36356	25846.2	4.95594	24870.7	4.82887	24921.7	5.08302	24819.7
5.36744	25845.2	4.96005	24872	4.83286	24922.9	5.08723	24821
5.37133	25845	4.96415	24873.2	4.83686	24923.7	5.09144	24822.7
5.37523	25849.5	4.96825	24873.1	4.84086	24923.7	5.09564	24822.4
5.37915	25849.1	4.97236	24873.6	4.84486	24925.4	5.09985	24821.8
5.38305	25852.1	4.97649	24874.5	4.84888	24925.9	5.10409	24823.1
5.38694	25852.4	4.98061	24874.7	4.8529	24925.4	5.10832	24824
5.39086	25853.1	4.98471	24875.3	4.8569	24925.4	5.11253	24825.1
5.39474	25854.5	4.98891	24875.8	4.86099	24925.3	5.11683	24826.3
5.39863	25856.2	4.9931	24877.1	4.86507	24927.9	5.12113	24826.2
5.40251	25855.4	4.99723	24879.8	4.86909	24930.5	5.12536	24829.1
5.4064	25856.3	5.00133	24880.3	4.87309	24932.3	5.12957	24828.3
5.41028	25853.9	5.00544	24878.6	4.8771	24929.8	5.13379	24827.3
5.41416	25854.3	5.00955	24881.8	4.8811	24932	5.138	24831.7
5.41806	25857	5.01366	24882.2	4.8851	24932.6	5.14222	24831.9
5.42195	25855.7	5.01766	24882.4	4.889	24932.9	5.14631	24831.9
5.42583	25856.2	5.02163	24882.9	4.89287	24933.9	5.15039	24831.9
5.42971	25855.8	5.02564	24883.8	4.89678	24934.3	5.1545	24833.3
5.4336	25859.9	5.02963	24885.6	4.90067	24936.1	5.1586	24835.2
5.43749	25859.4	5.03374	24886	4.90467	24936.5	5.16282	24835.6
5.44138	25859.1	5.0378	24886.1	4.90863	24935.9	5.16697	24836.2
5.44526	25863.8	5.04181	24884.6	4.91254	24932.2	5.17109	24837
5.44915	25862.9	5.04582	24885.5	4.91644	24934.9	5.1752	24836.2
5.45305	25862.8	5.04983	24888.2	4.92034	24939.2	5.17931	24837.2
5.45695	25863.7	5.05382	24888.3	4.92424	24939.8	5.18341	24836.8
5.46089	25862.8	5.05783	24890.3	4.92814	24941.3	5.18752	24839.3
5.4648	25864.7	5.06185	24890.1	4.93206	24941.5	5.19164	24838.8
5.46872	25866	5.06586	24890.6	4.93597	24942.8	5.19575	24838.3
5.47264	25866.5	5.06987	24892.1	4.93988	24943.4	5.19987	24840.8
5.47655	25866	5.0739	24892.9	4.9438	24944.6	5.204	24841.2
5.48046	25865.4	5.07794	24893.2	4.94773	24944.5	5.20814	24841.9
5.48438	25865.5	5.08195	24893.4	4.95164	24944.9	5.21226	24841.8
5.4883	25866.2	5.08598	24894.4	4.95557	24946.6	5.21639	24842.3
5.49226	25870.9	5.09	24894.9	4.95949	24946.6	5.22052	24843.2
5.49621	25871.2	5.09405	24895.1	4.96343	24947.8	5.22466	24842.3
5.50013	25874	5.09808	24896.6	4.96736	24949	5.2288	24844.2
5.50407	25871	5.10213	24897.5	4.9713	24947.9	5.23295	24847
5.508	25871.6	5.10616	24896.4	4.97524	24948.4	5.23709	24844.4
5.51194	25874.2	5.1102	24897.5	4.97917	24948.1	5.24123	24846.8
5.51586	25874.4	5.11425	24900.7	4.98311	24952.7	5.24538	24848.7
5.51978	25873.7	5.11827	24898.3	4.98703	24952.4	5.24951	24844.2
5.52371	25873.6	5.12232	24899.7	4.99098	24952.1	5.25366	24847.2
5.52763	25878.3	5.12636	24899.5	4.99492	24951.1	5.25781	24847.9
5.53159	25879.2	5.13041	24901.6	4.99886	24951.9	5.26196	24851.3
5.53556	25882.3	5.13446	24902.6	5.00281	24954.3	5.26612	24850.9
5.53956	25878.3	5.13851	24903	5.00676	24955.4	5.27027	24850.5
5.54359	25879	5.14257	24903.6	5.01071	24955.4	5.27443	24851.8
5.54753	25879.4	5.14663	24904.5	5.01467	24955.9	5.2786	24853.1
5.55147	25878.6	5.15071	24906.2	5.01864	24957.1	5.28278	24855.2
5.55539	25880.5	5.1548	24905.9	5.02263	24959	5.28698	24852.9
5.55921	25883.7	5.15892	24906.6	5.02664	24958.7	5.2912	24854.5
5.56306	25881.7	5.16298	24907.4	5.0306	24958	5.29537	24856.8
5.56689	25882.9	5.16707	24905.5	5.03458	24959	5.29956	24852
5.57071	25885.4	5.17115	24907.5	5.03856	24960.3	5.30374	24854.6
5.57455	25886.1	5.17523	24908.7	5.04253	24961.2	5.30793	24856.3
5.57838	25887.6	5.17933	24909.4	5.04652	24962.1	5.31213	24856.7
5.58223	25888.9	5.18342	24910.4	5.05051	24962.5	5.31633	24858.2
5.58618	25888.9	5.18751	24913.4	5.0545	24965.1	5.32052	24861.8
5.59006	25885.8	5.1916	24912.8	5.05848	24964.4	5.32472	24861.1
5.59388	25885.5	5.19571	24912.2	5.06248	24963.8	5.32893	24860.7
5.59772	25888.7	5.19979	24913.9	5.06647	24967.7	5.33312	24860.1
5.60156	25887.6	5.20388	24914.5	5.07045	24967.9	5.33731	24861
5.60542	25888.5	5.20798	24915.4	5.07444	24967.9	5.34151	24862.9
5.60927	25892.3	5.21209	24915.6	5.07844	24968.2	5.34573	24863
5.61314	25891.3	5.2162	24918.8	5.08245	24969.8	5.34995	24867.8
5.61699	25893.2	5.2203	24919.9	5.08645	24971.6	5.35416	24868.3
5.62085	25895.8	5.2244	24919.7	5.09044	24971.9	5.35836	24867.4
5.62473	25893.8	5.22851	24919.2	5.09444	24972.5	5.36257	24865.8
5.6286	25894.3	5.23262	24919.9	5.09845	24973.2	5.36679	24866.7
5.63245	25895.5	5.23672	24920	5.10245	24972.5	5.371	24867.4
5.63637	25894.6	5.24084	24921.4	5.10646	24973.8	5.37522	24869.1
5.64023	25894.9	5.24496	24921.2	5.11047	24973.4	5.37944	24869
5.64409	25896.7	5.24906	24922.9	5.11447	24975.8	5.38365	24870
5.64796	25897.3	5.25318	24923.2	5.11848	24975.5	5.38788	24871
5.65182	25898.3	5.25729	24922.8	5.12249	24975.1	5.39209	24870.5
5.65568	25899.3	5.2614	24924.5	5.1265	24977.3	5.39631	24871.6
5.65954	25898.2	5.26551	24924.8	5.1305	24977.7	5.40052	24871.9
5.6634	25899.6	5.26964	24925.4	5.13452	24978.3	5.40475	24872.6
5.66727	25901.1	5.27376	24926.5	5.13853	24978.5	5.40898	24874.5
5.67115	25899.4	5.27785	24925.8	5.14252	24979.1	5.41318	24872.6
5.67502	25900	5.28183	24926.9	5.1464	24979.8	5.41726	24874
5.67888	25901.4	5.28583	24927.5	5.15029	24979.1	5.42136	24876
5.68278	25902.2	5.28981	24929.1	5.15418	24980.9	5.42545	24877.2
5.68665	25903.8	5.29381	24929.4	5.15807	24983.8	5.42955	24875
5.6905	25906	5.2978	24927.6	5.16196	24981.3	5.43364	24873.9
5.69436	25906	5.3018	24929.7	5.16585	24983.6	5.43774	24875.8
5.69823	25909.1	5.30579	24931.6	5.16974	24985.5	5.44183	24877.7
5.70212	25907.3	5.30978	24929.9	5.17363	24981.5	5.44593	24878.3
5.706	25907	5.31378	24932	5.17753	24984.4	5.45003	24879.6
5.70987	25907.5	5.31779	24932.1	5.18144	24984.9	5.45414	24879.4
5.71373	25904.9	5.32181	24934.1	5.18535	24987.9	5.45827	24880.3
5.71761	25905.1	5.32582	24934.4	5.18926	24987.5	5.46238	24881.3
5.72152	25906.8	5.32983	24934.4	5.19317	24987.1	5.46649	24881.7
5.72539	25908.8	5.33383	24935.1	5.19707	24988.6	5.4706	24881.5
5.72927	25909.4	5.33785	24936.7	5.20098	24990.1	5.47472	24883.2
5.73314	25911.1	5.34187	24938.2	5.2049	24991.6	5.47884	24884.8
5.73703	25912.8	5.34589	24937.9	5.20882	24989.7	5.48297	24886.1
5.74094	25911.5	5.34992	24938.4	5.21274	24991.4	5.4871	24885.3
5.74483	25912	5.35396	24939.7	5.21668	24993.5	5.49124	24886
5.74871	25913.8	5.35799	24937.9	5.22061	24989.2	5.49538	24886.6
5.75261	25913.9	5.36203	24938.2	5.22454	24991.7	5.49951	24884.6
5.7565	25915.2	5.36605	24938.7	5.22846	24993.4	5.50364	24883.9
5.76041	25917.7	5.37007	24938.9	5.23238	24993.7	5.50777	24884.1
5.7643	25915.9	5.37411	24941.8	5.23632	24995.2	5.51191	24888.5
5.76818	25914.8	5.37817	24943.9	5.24026	24998.6	5.51607	24889.2
5.77207	25917.2	5.38222	24944.4	5.24421	24998.1	5.52022	24890.7
5.77597	25918.2	5.38626	24945.3	5.24815	24997.7	5.52436	24893
5.77985	25919.5	5.3903	24944.7	5.25209	24997.5	5.52852	24891.9
5.78376	25920.2	5.39436	24945	5.25604	24998.2	5.53267	24891.8
5.78768	25921.5	5.39839	24946.2	5.25997	25000	5.53681	24892.4
5.79162	25923.4	5.40245	24946.3	5.26393	25000.2	5.54098	24892.3
5.79553	25921.3	5.40651	24948.7	5.26788	25004.4	5.54513	24892.9
5.79944	25922.3	5.41057	24949.6	5.27183	25004.9	5.5493	24894.3
5.80335	25925.2	5.41463	24950.6	5.27579	25004.4	5.55347	24896.9
5.80724	25924	5.4187	24950.3	5.27976	25002.9	5.55764	24897.7
5.81115	25922.9	5.42279	24950.1	5.28374	25003.9	5.56183	24896.4
5.81506	25921.7	5.42686	24950.8	5.28771	25004.2	5.56601	24897.3
5.81897	25924.2	5.43095	24951.7	5.29169	25005.9	5.5702	24897.4
5.82288	25926.4	5.43503	24952.6	5.29567	25006.3	5.57439	24899
5.8268	25926.7	5.43912	24952.6	5.29965	25007.3	5.57858	24897.9
5.83074	25929.1	5.4432	24953.1	5.30363	25008.1	5.58277	24898.2
5.83465	25928.8	5.4473	24954.4	5.30762	25007.6	5.58697	24901.2
5.83858	25931.5	5.4514	24955.4	5.31162	25009	5.59118	24901.8
5.84251	25933.8	5.45549	24954.5	5.3156	25009	5.59537	24900.1
5.84644	25933.8	5.45959	24955.8	5.3196	25009.6	5.59958	24902
5.85035	25934.5	5.46368	24956.6	5.32359	25011.6	5.60378	24901.6
5.85429	25933.8	5.46777	24956.3	5.32757	25009.8	5.60797	24902.9
5.85821	25932.7	5.47186	24958.2	5.33156	25011.1	5.61216	24905.4
5.86212	25931.9	5.47603	24959.1	5.33562	25013.1	5.61644	24905.2
5.86603	25933.2	5.4802	24959.1	5.33968	25014.5	5.62072	24903.7
5.86997	25934.1	5.4843	24959	5.34368	25012.7	5.62492	24905.3
5.87389	25934.4	5.48841	24959.1	5.34768	25011.6	5.62914	24906.6
5.87782	25934.1	5.49252	24960	5.35168	25013.4	5.63335	24906.6
5.88175	25937.5	5.49663	24961.8	5.35569	25015.3	5.63757	24908.2
5.88569	25937.4	5.50075	24962.2	5.3597	25015.9	5.64179	24908.4
5.8896	25935.8	5.50486	24962.4	5.36371	25017	5.64601	24907.8
5.89357	25937	5.50896	24962.6	5.36771	25016.9	5.65022	24908.2
5.89751	25938.7	5.51307	24963.6	5.37171	25017.8	5.65443	24909.3
5.90136	25939.2	5.51718	24964.2	5.37571	25019	5.65865	24909.5
5.90519	25939.6	5.5213	24965.1	5.37972	25019.5	5.66287	24910.7
5.90901	25939.7	5.52539	24966	5.38372	25019.2	5.66707	24912.7
5.91283	25943	5.52951	24967.4	5.38773	25020.7	5.67129	24914.1
5.91664	25942.1	5.53364	24968.9	5.39175	25022.2	5.67552	24915.6
5.92048	25944.2	5.53775	24968.6	5.39576	25023.4	5.67974	24913.8
5.92432	25943.7	5.54188	24967.7	5.39978	25022.8	5.68398	24912.6
5.92815	25943.8	5.54599	24970.4	5.40379	25023.7	5.6882	24917.2
5.93197	25946.1	5.55011	24971.4	5.4078	25024.6	5.69242	24918.3
5.93579	25945.5	5.55417	24969.9	5.41175	25022.8	5.69658	24917
5.93962	25946.4	5.55816	24968.5	5.41564	25022.3	5.70068	24914.7
5.94346	25947.4	5.56216	24969.2	5.41954	25022.5	5.70478	24916
5.9473	25945.4	5.56617	24971.8	5.42345	25026.6	5.70889	24917.1
5.95117	25945	5.57017	24972.9	5.42735	25027.4	5.713	24918.3
5.95495	25946.3	5.57454	24973.9	5.4316	25028.2	5.71747	24919.7
5.95851	25946.7	5.57896	24975.4	5.43591	25030.5	5.72201	24920.4
5.96204	25946.6	5.58294	24974.9	5.43979	25029.6	5.7261	24920.2
5.96557	25948.8	5.58674	24974.9	5.44349	25030.1	5.72999	24919.8
5.96912	25948.2	5.59054	24975.3	5.44719	25030.7	5.73388	24919.9
5.97265	25948.6	5.59433	24976.5	5.45088	25030.8	5.73777	24922.2
5.9762	25949.3	5.59814	24976.9	5.4546	25031.2	5.74169	24922.6
5.97975	25952.4	5.6023	24978.2	5.45865	25032.5	5.74595	24923.9
5.98332	25954.1	5.60631	24977.8	5.46256	25034.8	5.75006	24920.7
5.98691	25956.5	5.61032	24979.4	5.46647	25035.4	5.75418	24923.4
5.99048	25961.1	5.61434	24979.5	5.47038	25034.4	5.7583	24924.7
5.99404	25964.7	5.61835	24980.6	5.47429	25035.5	5.76241	24925.8
5.99761	25967.8	5.62237	24980.3	5.47821	25035.5	5.76654	24925.2
6.00119	25969.7	5.62641	24981.1	5.48215	25037	5.77068	24925.3
6.0048	25971.2	5.63044	24981.9	5.48607	25036.3	5.77481	24927.5
6.001	25971.9	5.63446	24983.1	5.48999	25036.6	5.77894	24929.7
6.00477	25972.3	5.63849	24984.5	5.49391	25039.5	5.78307	24929.6
6.00854	25975.6	5.64252	24984.7	5.49784	25040.3	5.7872	24929.1
6.0123	25975.1	5.64656	24983.7	5.50178	25038.3	5.79135	24929.1
6.01606	25975	5.65059	24984.7	5.5057	25040.2	5.79548	24929.2
6.01984	25979.6	5.65462	24983.8	5.50963	25039.8	5.79961	24927.8
6.0236	25977.9	5.65864	24985.6	5.51355	25041.1	5.80374	24930.1
6.02736	25978.6	5.66268	24987.8	5.51748	25043.4	5.80788	24932.2
6.03114	25976.5	5.66675	24986.7	5.52145	25043.3	5.81205	24930.1
6.03491	25976.3	5.67082	24986.8	5.52541	25041.8	5.81622	24931.8
6.03868	25977.6	5.67486	24988.6	5.52935	25043.5	5.82037	24933.6
6.04246	25977.4	5.67891	24989.6	5.53329	25045	5.82452	24934.2
6.04626	25977.6	5.68295	24989.7	5.53723	25045	5.82866	24934.3
6.05005	25980.6	5.68701	24989.4	5.54119	25046.4	5.83283	24932.3
6.05382	25977.5	5.69107	24992.3	5.54515	25047.1	5.837	24937.5
6.05758	25977.1	5.69514	24990.6	5.54911	25046.4	5.84117	24934.8
6.06134	25975.6	5.69921	24989.5	5.55308	25046.8	5.84535	24932.1
6.0651	25979	5.70328	24993.3	5.55704	25047.8	5.84952	24938.8
6.06886	25980.2	5.70735	24992.8	5.56101	25048.3	5.85369	24937.4
6.07264	25983.8	5.71142	24992.6	5.56497	25049.3	5.85787	24936
6.0764	25984	5.7155	24993.1	5.56895	25051.1	5.86205	24935
6.08015	25982.4	5.71957	24994.4	5.57292	25052.4	5.86623	24936.3
6.08393	25979.8	5.72365	24995.3	5.57689	25053.9	5.87041	24936.7
6.08769	25983	5.72774	24995.6	5.58087	25052.5	5.8746	24938.8
6.09147	25982.5	5.73182	24996.9	5.58485	25051.2	5.87879	24942.5
6.09526	25981.1	5.73592	24999.4	5.58885	25055.5	5.883	24943.2
6.09906	25983.1	5.74	24999.5	5.59282	25057	5.88718	24942
6.10285	25982.3	5.74409	24998.9	5.5968	25055.4	5.89137	24942.4
6.10663	25982.7	5.74817	24999.1	5.60079	25053.4	5.89556	24944.9
6.11041	25985.4	5.75227	24998.4	5.60477	25054.7	5.89976	24942.1
6.11418	25985.8	5.75637	25000	5.60877	25056	5.90397	24944
6.11794	25985.6	5.76049	25001.2	5.61278	25057	5.90819	24945.3
6.12174	25986.2	5.76459	25003.7	5.61678	25058.1	5.9124	24949.3
6.12551	25984.4	5.7687	25003	5.62079	25059.1	5.91662	24946.8
6.12929	25985.2	5.7728	25001.9	5.62478	25058.8	5.92082	24945
6.13308	25987.5	5.77691	25004.5	5.62878	25058.5	5.92503	24950.4
6.13685	25986.9	5.78101	25004.2	5.63278	25059	5.92924	24949.5
6.14063	25988.2	5.78512	25005.5	5.63678	25061.1	5.93345	24950
6.1444	25990.3	5.78923	25006.8	5.64078	25061.6	5.93767	24952
6.14817	25988.2	5.79334	25007.1	5.64479	25062.7	5.94189	24951.6
6.15193	25986.9	5.79744	25005.1	5.64878	25059.9	5.94609	24950.3
6.15568	25990.3	5.80153	25006.8	5.65277	25062.6	5.95029	24951
6.15945	25989.2	5.80564	25007.9	5.65678	25063.7	5.9545	24952
6.16323	25989.8	5.80977	25009.6	5.6608	25064.7	5.95874	24954.5
6.16701	25991.5	5.81388	25007.5	5.6648	25064.2	5.96295	24950.8
6.17078	25991	5.81798	25009	5.6688	25064.5	5.96716	24953.6
6.17455	25990.9	5.82209	25011.1	5.6728	25066.2	5.97137	24956
6.17833	25993.8	5.8262	25011.8	5.67681	25068.3	5.97559	24955.3
6.18209	25994.8	5.83033	25013.4	5.68083	25068.6	5.97982	24958.2
6.18586	25995.2	5.83445	25013.6	5.68485	25068.2	5.98405	24959
6.18963	25993.5	5.83857	25012.4	5.68886	25068.3	5.98828	24956.6
6.1934	25991.3	5.84268	25013.4	5.69287	25068.2	5.99249	24958.7
6.1972	25989.3	5.84666	25013.4	5.69675	25067	5.99658	24959.8
6.20099	25994.8	5.85065	25015.5	5.70064	25069.2	6.00067	24961.9
6.20483	25995.3	5.85463	25015.3	5.70451	25071.1	6.00475	24959.5
6.20865	25998.1	5.85	25014.6	5.7	25069.3	6	24959.8
6.21243	25997.6	5.85403	25016.4	5.70392	25071	6.00413	24961.9
6.2162	25995.4	5.85806	25016	5.70786	25072.8	6.00827	24959.2
6.21997	25994.3	5.86211	25017.1	5.7118	25073.3	6.01242	24960.9
6.22373	25999	5.86615	25017.5	5.71573	25073.5	6.01656	24961.4
6.2275	25999.1	5.87018	25020.8	5.71966	25071.8	6.0207	24969.7
6.23126	25999.8	5.87422	25025.8	5.7236	25076.5	6.02484	24975.1
6.23504	25997.7	5.87826	25025.9	5.72754	25074.3	6.02898	24977.6
6.23883	25998.7	5.88231	25028.2	5.73148	25071.8	6.03314	24984.7
6.24259	26001.9	5.8864	25033.1	5.73547	25078	6.03734	24988.3
6.24636	26000.4	5.89093	25034.4	5.73989	25077.2	6.04198	24991.6
6.25016	26001	5.89501	25034	5.74385	25075.7	6.04616	24992.3
6.25392	26001.1	5.89905	25035.4	5.74779	25075	6.0503	24995.8
6.25768	26006.2	5.90309	25037.9	5.75173	25076.2	6.05445	24999.6
6.26144	26002.5	5.90714	25038.2	5.75568	25076.4	6.05861	24999.9
6.2652	26001.5	5.91122	25040.3	5.75965	25078.5	6.06279	25002.1
6.26897	26002.7	5.9153	25043.2	5.76362	25082	6.06697	25004.4
6.27279	26001.1	5.91937	25042.3	5.76759	25082.8	6.07115	25001.7
6.27659	26001.5	5.92344	25043	5.77156	25081.7	6.07532	25004.3
6.28036	26004.4	5.9275	25043.7	5.77551	25082	6.07949	25005.4
6.28414	26004.5	5.93157	25046.1	5.77948	25084.1	6.08366	25008.1
6.28791	26004.3	5.93562	25045.3	5.78343	25081.5	6.08782	25009
6.29168	26001.5	5.93968	25046.5	5.78738	25083.3	6.09198	25009.6
6.29546	26002.2	5.94373	25049	5.79133	25085	6.09613	25013
6.29923	26002.9	5.9478	25051.7	5.79529	25088.5	6.10031	25015
6.30299	26005.7	5.95188	25051.6	5.79927	25086.3	6.10449	25016.9
6.30675	26004.7	5.95594	25051.3	5.80323	25085	6.10866	25017.7
6.31052	26004.1	5.96002	25054.3	5.80719	25089.8	6.11284	25018.9
6.3143	26006.6	5.9641	25054.5	5.81117	25089.1	6.11702	25019.9
6.31811	26005.8	5.96816	25056.1	5.81513	25090	6.12119	25022.2
6.32188	26006.4	5.97225	25058.1	5.81912	25091.4	6.12538	25024.7
6.32565	26007.2	5.97633	25059.3	5.82309	25090.7	6.12957	25027.9
6.32943	26008.7	5.98041	25057.8	5.82706	25090	6.13375	25025.6
6.33323	26008.8	5.98449	25058.5	5.83104	25090.8	6.13794	25026.1
6.33703	26008.2	5.98858	25059.6	5.83502	25092	6.14213	25027.2
6.34081	26008.2	5.99267	25061.4	5.83901	25094	6.14633	25028.8
6.34457	26008.7	5.99678	25060	5.84301	25090.8	6.15054	25029.3
6.34834	26010.9	6.00088	25061.2	5.84701	25093.5	6.15475	25029
6.35211	26011.7	6.00498	25062.6	5.85101	25095.7	6.15896	25029.5
6.35586	26010.5	6.00908	25062.9	5.855	25095.2	6.16316	25030.6
6.35962	26009.6	6.01318	25064.8	5.85899	25097.9	6.16736	25031.8
6.3634	26010.2	6.01728	25066.3	5.86299	25098.3	6.17157	25034.4
6.36718	26011.5	6.02137	25065.7	5.86698	25096.5	6.17577	25035
6.37095	26012	6.0255	25066.4	5.871	25098.7	6.18	25034.1
6.37472	26012.7	6.02961	25068	5.875	25099.6	6.18421	25036.4
6.37848	26012.7	6.03372	25070.6	5.87901	25101.6	6.18843	25039.5
6.38224	26012.1	6.03784	25070.6	5.88303	25099.5	6.19266	25041.7
6.386	26013.5	6.04197	25069.1	5.88704	25097.9	6.19689	25040.3
6.38976	26015.2	6.04608	25070.4	5.89106	25100.3	6.20111	25040.4
6.39352	26012	6.05022	25070.1	5.89509	25099.3	6.20535	25041
6.39729	26014.3	6.05435	25072.2	5.89911	25098.7	6.20959	25045.7
6.40106	26015.9	6.05846	25074.3	5.90311	25102.7	6.2138	25045.8
6.40482	26014.4	6.06258	25074.1	5.90713	25101.6	6.21803	25046.6
6.4086	26018	6.0667	25072.6	5.91114	25100.2	6.22225	25045
6.41238	26019.1	6.0715	25074.9	5.91582	25103.5	6.22718	25046.3
6.41616	26018.8	6.07674	25076.3	5.92092	25103.2	6.23255	25049.3
6.41993	26017.5	6.08073	25077.1	5.92482	25103.3	6.23665	25050.9
6.4237	26016.2	6.08505	25079	5.92903	25105.9	6.24108	25052.1
6.42746	26019.1	6.08905	25078.2	5.93292	25106	6.24518	25050.4
6.43121	26020.3	6.09302	25078.4	5.93679	25104.7	6.24925	25052.1
6.43496	26019.3	6.09699	25079.5	5.94066	25107	6.25333	25052
6.43871	26021.1	6.10097	25080.3	5.94453	25106.2	6.2574	25054.5
6.44249	26020.9	6.10494	25080.5	5.9484	25106	6.26147	25055
6.44627	26021.6	6.10892	25082.4	5.95228	25107.1	6.26556	25057.8
6.45004	26019.6	6.1129	25083.3	5.95616	25107.6	6.26964	25059
6.45382	26021.5	6.11691	25083	5.96006	25107.3	6.27375	25058.7
6.4576	26023.1	6.12089	25084.2	5.96394	25108.5	6.27783	25059.9
6.46138	26025	6.12487	25085.7	5.96782	25109.7	6.28192	25061.6
6.46516	26024.8	6.12886	25087	5.97171	25110.5	6.28601	25063.5
6.46894	26023	6.13285	25086.6	5.9756	25109.4	6.2901	25063.8
6.47272	26024.5	6.13683	25088.6	5.97948	25112	6.29419	25065.2
6.4765	26025.8	6.14083	25091.4	5.98337	25115	6.29828	25067.8
6.48029	26026.7	6.14482	25090.8	5.98726	25113.5	6.30238	25068
6.48406	26023.8	6.14881	25091.5	5.99115	25113.9	6.30647	25069.1
6.48783	26024.8	6.15282	25093.3	5.99505	25116.2	6.31058	25070.4
6.4916	26025.7	6.15684	25091.4	5.99898	25112.8	6.31471	25070
6.49536	26028.9	6.16085	25092.6	6.00288	25115.5	6.31882	25069.7
6.49913	26027.1	6.16484	25092.6	6.00677	25115.6	6.32292	25069.7
6.5029	26025.5	6.16885	25093.9	6.01067	25117.3	6.32702	25070.4
6.50667	26029.2	6.17285	25094.5	6.01457	25116.5	6.33113	25072.5
6.51046	26030.3	6.17685	25095	6.01847	25114.5	6.33524	25075.5
6.51422	26031.9	6.18086	25096.4	6.02238	25117.1	6.33935	25075.7
6.51799	26030.2	6.18489	25098	6.0263	25118.4	6.34347	25077.6
6.52177	26031	6.1889	25097.2	6.03021	25119	6.34759	25075.5
6.52554	26034.3	6.19291	25099.6	6.03412	25121.4	6.3517	25077.7
6.52932	26032.2	6.19693	25100.6	6.03804	25121.6	6.35583	25079.5
6.53309	26030.5	6.20095	25101.6	6.04195	25123	6.35995	25080.3
6.53685	26028.6	6.20497	25102.1	6.04587	25121	6.36407	25083.3
6.54063	26035.9	6.20899	25103.7	6.04979	25122.8	6.3682	25084.7
6.54442	26034.7	6.21302	25103.7	6.05371	25123.7	6.37233	25083.7
6.54825	26036.2	6.21704	25104.5	6.05762	25124	6.37645	25084.9
6.55202	26032.7	6.22105	25105.5	6.06153	25123.7	6.38056	25087.3
6.55581	26033.1	6.22508	25106.4	6.06546	25124.9	6.38469	25087.9
6.55961	26034.2	6.22912	25107.9	6.06939	25127.8	6.38884	25088.1
6.56337	26036.5	6.23316	25108.4	6.07334	25127.9	6.39298	25089
6.56713	26036.6	6.23721	25109.1	6.07728	25127.4	6.39714	25090.9
6.5709	26038.3	6.24125	25108.5	6.08121	25125.1	6.40128	25091.9
6.57469	26035.8	6.24529	25108.7	6.08515	25126.2	6.40542	25091.2
6.57846	26035.7	6.24934	25108.6	6.0891	25126.3	6.40958	25090.9
6.58221	26038.5	6.2534	25110.5	6.09306	25127.9	6.41375	25093
6.58597	26037.7	6.25748	25112.5	6.09703	25129.2	6.41792	25095.8
6.58974	26036.7	6.26152	25111.3	6.10097	25127.5	6.42207	25095.2
6.59351	26036	6.26556	25114.5	6.10491	25129.7	6.42622	25099.2
6.59727	26037.7	6.26962	25115.3	6.10886	25130.1	6.43038	25100.5
6.60105	26038	6.27367	25114.2	6.11281	25128.8	6.43453	25099.6
6.6048	26036.6	6.27773	25117.2	6.11676	25133.5	6.43869	25101
6.60857	26043	6.2818	25117.1	6.12073	25133.6	6.44287	25100.5
6.61233	26041.8	6.28587	25117.3	6.12469	25134.2	6.44705	25100.4
6.61608	26040.7	6.28994	25118.5	6.12866	25133.3	6.45122	25103.7
6.61984	26041.4	6.29399	25119.3	6.13261	25134.1	6.45538	25104.5
6.62361	26042.5	6.29806	25121.9	6.13657	25135.9	6.45955	25107.8
6.62737	26044.6	6.30213	25121.3	6.14054	25134	6.46373	25108.7
6.63112	26043.6	6.30621	25122.5	6.14452	25134.7	6.46791	25110.3
6.63489	26043.5	6.3103	25122.6	6.14849	25134.4	6.4721	25110.9
6.63866	26044.6	6.31438	25123.2	6.15248	25135.3	6.47629	25111.1
6.64241	26045.8	6.31848	25124.2	6.15646	25136.7	6.48049	25111.7
6.64617	26046	6.32256	25128	6.16044	25139.8	6.48468	25116.2
6.64995	26044.1	6.32665	25126.1	6.16443	25137.7	6.48887	25114.4
6.65374	26044.7	6.33073	25127.1	6.16841	25139.6	6.49306	25114.6
6.65751	26046.2	6.33482	25128.5	6.17239	25141.3	6.49725	25115.8
6.66127	26045.5	6.33892	25129.8	6.17638	25142.1	6.50146	25117.6
6.66503	26046	6.34302	25129.9	6.18038	25141.5	6.50566	25118.2
6.66879	26047	6.34714	25129.7	6.18439	25140.5	6.50989	25118.8
6.67255	26047.7	6.35125	25131.9	6.1884	25141.3	6.5141	25122.5
6.67632	26048.6	6.35535	25133.2	6.19239	25142.1	6.51831	25124.2
6.68009	26050.6	6.35945	25131.5	6.19639	25141.4	6.52252	25121.7
6.68385	26052	6.36356	25132.4	6.20039	25143.4	6.52673	25121.5
6.68761	26049	6.36766	25131.9	6.20439	25143.4	6.53094	25120.5
6.69138	26049	6.37176	25134	6.20838	25143.1	6.53514	25125
6.69514	26050	6.37587	25134.4	6.21239	25142.1	6.53936	25126.8
6.69891	26048.1	6.37999	25136	6.2164	25143	6.54358	25128.9
6.70274	26049.7	6.3841	25136.7	6.22041	25143.2	6.5478	25130.1
6.70658	26052.4	6.38826	25138.9	6.22445	25148	6.55206	25129.8
6.71038	26052.8	6.39238	25138.8	6.22847	25146.4	6.55628	25131.2
6.71417	26051.6	6.39649	25138.7	6.23247	25146	6.5605	25131.4
6.71795	26050.7	6.40061	25139.2	6.23649	25147.2	6.56473	25131.3
6.72172	26052	6.40473	25139.8	6.2405	25148	6.56895	25131.6
6.72549	26052.2	6.40884	25139.9	6.24451	25147	6.57317	25132.9
6.72928	26055.9	6.41296	25140.1	6.24852	25146.6	6.57739	25133.7
6.73306	26054	6.41708	25141.1	6.25254	25147.5	6.58162	25134.7
6.73684	26054.9	6.42113	25143.4	6.25649	25149.1	6.58578	25137.7
6.74062	26054.5	6.42511	25143.1	6.26036	25146.7	6.58985	25139.5
6.74439	26053.1	6.42909	25144.2	6.26424	25148.4	6.59394	25140
6.74817	26054.9	6.43308	25144.1	6.26813	25149.1	6.59803	25139.1
6.75194	26057.9	6.43708	25148.3	6.27202	25156.6	6.60213	25140.1
6.75569	26062	6.44104	25151.1	6.27589	25161.6	6.6062	25140.6
6.75946	26060.3	6.44503	25153.7	6.27977	25164	6.61028	25143.3
6.76322	26059.7	6.449	25157.3	6.28364	25170.3	6.61436	25144.3
6.767	26058.5	6.45299	25159.1	6.28753	25173.5	6.61845	25144.6
6.77081	26058.7	6.45697	25161.9	6.29141	25176.8	6.62254	25147
6.7746	26058.7	6.46096	25162.2	6.29529	25177.4	6.62662	25147
6.77836	26058.5	6.46494	25163.9	6.29917	25180.7	6.63071	25147.2
6.78214	26059.4	6.46893	25167.1	6.30306	25184.3	6.6348	25149.9
6.78591	26063.1	6.47293	25168	6.30695	25184.4	6.6389	25151.7
6.78968	26061	6.47692	25169.1	6.31085	25186.2	6.643	25151.9
6.79346	26061.7	6.48093	25169.2	6.31475	25188.5	6.64711	25149.8
6.79724	26061.6	6.48492	25168.9	6.31864	25186.3	6.6512	25151.6
6.801	26062.5	6.48891	25171.4	6.32253	25188.7	6.65529	25154.1
6.80475	26061	6.49292	25173	6.32643	25189.8	6.6594	25156.2
6.80851	26061.1	6.4969	25174.6	6.33032	25192.3	6.66349	25156.9
6.81228	26062.5	6.50094	25176.7	6.33425	25193.3	6.66763	25160.1
6.81605	26063.7	6.50495	25176.4	6.33816	25193.7	6.67175	25159.2
6.81982	26065.3	6.50896	25177.6	6.34206	25196.9	6.67585	25158.3
6.82359	26062.5	6.51296	25178.3	6.34596	25198.9	6.67996	25157.7
6.82735	26065.2	6.51696	25182.1	6.34986	25200.5	6.68406	25163.7
6.83111	26067.3	6.521	25181.9	6.35379	25201.1	6.6882	25162.6
6.83489	26062.1	6.525	25182.8	6.35769	25202.1	6.69231	25163.6
6.83867	26064.2	6.52902	25183.3	6.36161	25203.2	6.69643	25163.4
6.84247	26068	6.53304	25185	6.36553	25205.5	6.70055	25164.4
6.84631	26066.2	6.53706	25186.2	6.36944	25207.8	6.70468	25164.6
6.85013	26066.1	6.54108	25187.4	6.37336	25210.9	6.7088	25163.8
6.85391	26067.9	6.54512	25187.5	6.37729	25208.8	6.71294	25166.2
6.85769	26068.5	6.54917	25188.6	6.38124	25209.5	6.71709	25167.6
6.86146	26067.1	6.5532	25188.5	6.38517	25210.8	6.72123	25166.1
6.86522	26065.5	6.55732	25190.3	6.38918	25212.2	6.72545	25168.3
6.86898	26072.1	6.56145	25191.7	6.39321	25212.7	6.72969	25170.6
6.87274	26070.9	6.5655	25191.8	6.39716	25212.4	6.73385	25171.2
6.8765	26071	6.56956	25192.6	6.40111	25212.7	6.73801	25172.5
6.88026	26073.3	6.57362	25193.3	6.40506	25213.7	6.74217	25173
6.884	26074.8	6.57765	25194.1	6.40899	25214.8	6.74631	25173.3
6.88775	26078.6	6.5817	25195.8	6.41294	25217.2	6.75046	25174.4
6.89152	26074	6.58574	25196	6.41687	25217.8	6.75461	25174.2
6.89529	26073.1	6.58979	25196.5	6.42082	25217	6.75875	25176
6.89906	26075.3	6.59384	25198.9	6.42476	25219.4	6.76291	25178.4
6.90284	26076.8	6.5979	25200.1	6.42872	25222.2	6.76707	25177.9
6.9066	26075.1	6.60195	25202.2	6.43267	25224	6.77123	25180.4
6.91035	26074.7	6.60602	25201.1	6.43664	25222.9	6.77541	25179.3
6.9141	26074.5	6.61009	25201.9	6.4406	25223.1	6.77958	25180.7
6.91785	26077.4	6.61414	25203.6	6.44455	25223.7	6.78374	25183.4
6.92159	26078.1	6.61822	25206	6.44852	25228	6.78791	25184
6.92534	26075.6	6.62228	25205.6	6.45248	25228.1	6.79209	25183
6.9291	26075.1	6.62634	25208.7	6.45643	25229.2	6.79625	25188.2
6.93285	26077.5	6.6304	25207.2	6.46039	25227.6	6.80041	25186.8
6.93659	26078.7	6.63448	25207.8	6.46436	25229	6.80459	25186.6
6.94035	26079.5	6.63854	25210.6	6.46832	25231.7	6.80876	25189.6
6.94409	26080.3	6.64264	25212.4	6.47231	25233.1	6.81296	25191.8
6.94784	26082.3	6.64673	25213.2	6.4763	25234.4	6.81716	25192.1
6.95159	26081.6	6.65082	25211.9	6.48029	25232.8	6.82135	25191
6.95536	26080.2	6.65491	25213.3	6.48427	25234.4	6.82554	25192.1
6.95917	26083.7	6.65899	25213.7	6.48825	25234.5	6.82973	25192.9
6.96296	26083.7	6.66309	25215.3	6.49224	25236.5	6.83394	25194
6.96672	26084.6	6.66718	25216.6	6.49623	25236.9	6.83813	25196.2
6.97049	26084	6.67128	25219.1	6.50022	25239.5	6.84234	25198.7
6.97424	26084.1	6.67537	25219.3	6.50421	25240.7	6.84654	25197.9
6.978	26084.3	6.67947	25220.6	6.5082	25240.3	6.85074	25200.9
6.98175	26083.5	6.68356	25223	6.51219	25241.7	6.85494	25204.3
6.98551	26083.4	6.68767	25222.3	6.51619	25243.2	6.85914	25201.5
6.98928	26084	6.69176	25223.5	6.52018	25244.9	6.86334	25202.2
6.99305	26086.8	6.69586	25224.9	6.52417	25245.3	6.86755	25204.6
6.9968	26086.7	6.69996	25224.8	6.52817	25246.8	6.87175	25202.8
7.00056	26089	6.70407	25226.7	6.53217	25249.3	6.87597	25204.1
7.00433	26086.2	6.70817	25227.8	6.53616	25249.8	6.88017	25205.7
7.00809	26086.7	6.71227	25228.2	6.54016	25251.2	6.88438	25205.3
7.01187	26087.3	6.71638	25230.5	6.54417	25252.8	6.8886	25208.3
7.01565	26089.1	6.72049	25231.2	6.54817	25252.7	6.89281	25209.6
7.01941	26089.1	6.72461	25230.5	6.55218	25252.6	6.89703	25208.3
7.02315	26093	6.72872	25230.8	6.55619	25252.7	6.90125	25208.9
7.02689	26089.2	6.73283	25231.6	6.56019	25253.5	6.90546	25209.7
7.03063	26089.7	6.73695	25235.1	6.5642	25255.7	6.90969	25214.5
7.03441	26090.9	6.74105	25236.6	6.5682	25258.4	6.9139	25214.8
7.03818	26091.8	6.74517	25236.5	6.57221	25258.8	6.91812	25214.2
7.04195	26091.6	6.74927	25237.1	6.57622	25260.6	6.92233	25213.7
7.04572	26094	6.75338	25237.1	6.58022	25258.6	6.92654	25215.6
7.04949	26088.8	6.75748	25240.2	6.58421	25260.6	6.93075	25219.8
7.05326	26090.2	6.76159	25240.4	6.58822	25262	6.93497	25218.7
7.05702	26093.3	6.76571	25241.5	6.59223	25262.6	6.93919	25220.5
7.06078	26090.4	6.76983	25243.7	6.59624	25265.5	6.94341	25221.9
7.06454	26090.5	6.77386	25243.7	6.60017	25266.8	6.94755	25220.7
7.06831	26091	6.77784	25244.4	6.60405	25266	6.95163	25222.9
7.07208	26096.6	6.78183	25246.2	6.60793	25267.6	6.95572	25224.9
7.07585	26094.2	6.7858	25247.4	6.61181	25269.3	6.9598	25225.6
7.07962	26093.5	6.78977	25246.8	6.61568	25269.6	6.96387	25224
7.08338	26095.5	6.79375	25247.7	6.61955	25269.9	6.96795	25225.4
7.08714	26097	6.79774	25248.7	6.62344	25270.9	6.97204	25226.4
7.0909	26097.6	6.80173	25249.6	6.62733	25272.4	6.97614	25226.8
7.09467	26099.1	6.80572	25250.3	6.63122	25273.1	6.98023	25227.6
7.09844	26096.8	6.80971	25251.8	6.63511	25272.7	6.98432	25230.9
7.10221	26097.3	6.81372	25251.5	6.63901	25272.4	6.98843	25230.7
7.10599	26097.2	6.81772	25253	6.64291	25274.1	6.99253	25231.8
7.10977	26097.4	6.82172	25253.7	6.6468	25276.5	6.99663	25230.9
7.11353	26098.3	6.8257	25254.6	6.65068	25276.2	7.00072	25232.9
7.11729	26097.9	6.8297	25256.9	6.65458	25280.1	7.00482	25233.7
7.12104	26098.8	6.83371	25259.4	6.65848	25281	7.00893	25237.8
7.1248	26099.3	6.8377	25258.4	6.66237	25280.2	7.01302	25236.7
7.12856	26102.2	6.84169	25258.1	6.66626	25281.7	7.01711	25234.5
7.13233	26100.7	6.84571	25259.2	6.67018	25281	7.02124	25237.4
7.13609	26098.5	6.84971	25259.6	6.67408	25281.3	7.02535	25238
7.13984	26101.5	6.85372	25261.4	6.67799	25284.5	7.02946	25238.3
7.14358	26100.7	6.85773	25264.3	6.68189	25284.8	7.03357	25243.9
7.14733	26102.6	6.86174	25265.3	6.6858	25287.9	7.03768	25242.8
7.15108	26099.5	6.86575	25265.3	6.6897	25288.8	7.04179	25241.8
7.15482	26101.3	6.86975	25267.5	6.69361	25290.4	7.0459	25244.6
7.15857	26102.7	6.87376	25267.8	6.69751	25290.9	7.05001	25244.7
7.16233	26100.2	6.87777	25268.9	6.70141	25291	7.05412	25246.8
7.16606	26102.8	6.8818	25269	6.70534	25291.8	7.05825	25246.2
7.16983	26105.1	6.88583	25271.9	6.70927	25295.8	7.06239	25248
7.17357	26106	6.88987	25271.8	6.7132	25294.3	7.06653	25249.3
7.17731	26106.1	6.89389	25272.1	6.71713	25294.4	7.07066	25249.9
7.18112	26105.3	6.89793	25273.4	6.72106	25295.5	7.0748	25251.3
7.18487	26105.8	6.90196	25273.8	6.72498	25297.2	7.07893	25250.5
7.18863	26107.5	6.90599	25274.4	6.72891	25297.5	7.08306	25251.3
7.19237	26109	6.91002	25275.6	6.73284	25298.2	7.0872	25252.9
7.19612	26105.3	6.91406	25278.4	6.73678	25301.7	7.09135	25255.1
7.1999	26107	6.9181	25278.1	6.74071	25303.3	7.09549	25252.9
7.20371	26109	6.92214	25277.7	6.74465	25300.8	7.09963	25254.6
7.2075	26110.1	6.92617	25277.2	6.74858	25300.7	7.10377	25253.8
7.21126	26108.1	6.9302	25278.1	6.75251	25300.2	7.1079	25256.1
7.21502	26107.7	6.93426	25280.3	6.75645	25304	7.11206	25256.6
7.21879	26105.5	6.9383	25280.7	6.7604	25305.5	7.11621	25255.9
7.22255	26107.1	6.94234	25284.4	6.76433	25307.6	7.12035	25261.3
7.22631	26108.1	6.94639	25284.6	6.76828	25308.7	7.12451	25260.5
7.23008	26111.2	6.95045	25283.9	6.77223	25308.7	7.12866	25259.2
7.23384	26110.4	6.9545	25285.1	6.77618	25309.7	7.13282	25260.5
7.23761	26111	6.95857	25286.6	6.78014	25309.9	7.13699	25263.4
7.24138	26112.2	6.96262	25287.2	6.78409	25309.6	7.14115	25264.9
7.24515	26114	6.96668	25286.6	6.78804	25310.2	7.14531	25263
7.24892	26116.2	6.97074	25288.7	6.792	25311.4	7.14948	25266
7.2527	26118.3	6.9748	25289.5	6.79596	25312.2	7.15364	25266.7
7.25646	26114.7	6.97888	25289.5	6.79993	25313.1	7.15782	25265.9
7.26023	26113.2	6.98295	25291.7	6.8039	25315.7	7.162	25267.6
7.26399	26113.2	6.98702	25294	6.80786	25317.2	7.16617	25270.9
7.26776	26114	6.99109	25295.7	6.81183	25317.7	7.17035	25273.6
7.27153	26116.2	6.99516	25294.9	6.8158	25316.8	7.17452	25273.1
7.27529	26115.3	6.99923	25295.4	6.81976	25317.5	7.1787	25273.3
7.27905	26114.7	7.00332	25295.4	6.82375	25318.4	7.18289	25272.5
7.2828	26116	7.00741	25297.4	6.82773	25321	7.18709	25273.9
7.28654	26115.3	7.0115	25298.3	6.83172	25322.1	7.19128	25274.5
7.29029	26114.8	7.01559	25299.9	6.8357	25322.1	7.19548	25277.7
7.29406	26114.7	7.01969	25300.3	6.8397	25324.3	7.19968	25276.4
7.29782	26113.8	7.02379	25300.5	6.84369	25324.4	7.20388	25276.6
7.30157	26116.8	7.02787	25303.8	6.84767	25324.5	7.20807	25283.2
7.30533	26117.5	7.03196	25304.3	6.85165	25327.1	7.21227	25281.6
7.30909	26117.2	7.03606	25306.1	6.85565	25328.8	7.21648	25283.5
7.31283	26118	7.04016	25306	6.85964	25328.9	7.22067	25283.1
7.31658	26119.5	7.04432	25304.5	6.86369	25327.1	7.22494	25281.9
7.32034	26123.7	7.04849	25305.4	6.86776	25328.8	7.22922	25282.1
7.32411	26123.2	7.0526	25307.9	6.87177	25330.9	7.23344	25284.9
7.32789	26121.8	7.05673	25309.4	6.87579	25333.1	7.23768	25285.8
7.33163	26122.2	7.06086	25310.4	6.87981	25334	7.2419	25286.8
7.33538	26122	7.06496	25311.5	6.88381	25336.5	7.24611	25286.4
7.33914	26121.1	7.06906	25311.8	6.8878	25335.6	7.25032	25287.9
7.34288	26123.4	7.07315	25311.5	6.89179	25334.9	7.25452	25288.1
7.34662	26123.9	7.07725	25312.3	6.89578	25334.4	7.25872	25290.3
7.35037	26126	7.08136	25315.5	6.89979	25339.7	7.26294	25291.2
7.35414	26123.9	7.08547	25315.1	6.90379	25339	7.26715	25291.2
7.35791	26123.1	7.08958	25316.4	6.90779	25339.8	7.27136	25293
7.36165	26121.8	7.09369	25316.4	6.9118	25339.6	7.27558	25293.3
7.36541	26122.3	7.09779	25316.8	6.9158	25340.5	7.27979	25293
7.36917	26124.4	7.10193	25317.1	6.91983	25341	7.28403	25293.2
7.37293	26126.8	7.10604	25317.2	6.92384	25340.3	7.28825	25294.1
7.37668	26127.7	7.11019	25319.4	6.92787	25342.4	7.2925	25296.4
7.38043	26127.3	7.11429	25321.4	6.93187	25344.1	7.29671	25298.7
7.38417	26128.8	7.11839	25321.4	6.93587	25342.6	7.30091	25300.2
7.38792	26131.3	7.12249	25323.1	6.93986	25344.6	7.30512	25301.5
7.39168	26127.8	7.1266	25323.2	6.94386	25346.5	7.30933	25299.8
7.39547	26127.5	7.13071	25324.3	6.94787	25347	7.31355	25301.6
7.39922	26128.8	7.13484	25325.1	6.9519	25348.3	7.31778	25301.8
7.40297	26129.4	7.13896	25326.8	6.95591	25348.7	7.32201	25304.8
7.40673	26131.7	7.14304	25326.1	6.95989	25349.1	7.3262	25303.1
7.41049	26130.1	7.14703	25326.9	6.96377	25350.3	7.33029	25303.5
7.41424	26129.9	7.15102	25327	6.96766	25349.8	7.33437	25304.2
7.41798	26130.3	7.15499	25328.5	6.97153	25351.4	7.33845	25305.6
7.42173	26132	7.15899	25330.1	6.97542	25353.4	7.34255	25306.8
7.42548	26130.3	7.16298	25330.7	6.97931	25353.3	7.34664	25308.1
7.42922	26130	7.16695	25332.3	6.98318	25355.7	7.35072	25308.9
7.43297	26134.3	7.17091	25332.8	6.98704	25355.1	7.35478	25310.5
7.43672	26136.2	7.17488	25332.8	6.99091	25356.4	7.35886	25309.3
7.44047	26136.3	7.17887	25335	6.9948	25358.6	7.36295	25311.4
7.44421	26134.9	7.18285	25335.5	6.99867	25358.8	7.36702	25312.1
7.44797	26133	7.18682	25335.7	7.00254	25358.3	7.3711	25313.2
7.45207	26131	7.19079	25338.5	7.00641	25363	7.37517	25314
7.45748	26134.4	7.19478	25338.3	7.0103	25361.5	7.37926	25315.2
7.46149	26135.2	7.19876	25337.3	7.01418	25361.6	7.38335	25313
7.4653	26135.3	7.20275	25339.8	7.01806	25364.2	7.38744	25315.4
7.46912	26136.4	7.20672	25341.4	7.02194	25366.2	7.39151	25316.6
7.47289	26135	7.21071	25342.9	7.02582	25366.7	7.3956	25319.1
7.47667	26133.7	7.21469	25342.5	7.0297	25365.8	7.39969	25319.3
7.48045	26135.9	7.21868	25343.7	7.03358	25366.8	7.40377	25320.7
7.48424	26135.5	7.22267	25342.7	7.03748	25367.5	7.40787	25317.8
7.48804	26136	7.22666	25343.9	7.04137	25368.4	7.41196	25319.3
7.49182	26138	7.23065	25346.1	7.04525	25370.4	7.41605	25321.7
7.49562	26137.3	7.23463	25347.2	7.04913	25372.9	7.42014	25321.6
7.49941	26135.8	7.23862	25347.5	7.05302	25372.1	7.42423	25322.8
7.5032	26138.8	7.24263	25348.6	7.05692	25374.9	7.42833	25322.3
7.50699	26137.1	7.24663	25351.7	7.06082	25378.2	7.43244	25325.2
7.51078	26136.8	7.25063	25351.1	7.06472	25375.4	7.43654	25326.8
7.51456	26140.9	7.25462	25351.4	7.06861	25376	7.44064	25326.9
7.51838	26142	7.25863	25353.2	7.07251	25378.5	7.44475	25328
7.52217	26143.6	7.26265	25352.8	7.07643	25376.8	7.44887	25328.8
7.52596	26139	7.26664	25354.3	7.08032	25378	7.45297	25330.7
7.52979	26139.2	7.27065	25354.5	7.08423	25379.6	7.45708	25329.3
7.53362	26139.8	7.27468	25355.4	7.08815	25379.2	7.46121	25331.6
7.53742	26147.3	7.27867	25358.4	7.09204	25381.8	7.46531	25335
7.54123	26144.8	7.28268	25359.3	7.09595	25383.3	7.46942	25335.3
7.54502	26145.6	7.2867	25359.6	7.09986	25382.3	7.47354	25337
7.54882	26145.6	7.29071	25360.1	7.10377	25382.9	7.47765	25337.2
7.55264	26143.5	7.29472	25360.4	7.10768	25383.4	7.48177	25337.5
7.55646	26143.7	7.29875	25362.3	7.1116	25387.5	7.4859	25337.1
7.56027	26145	7.30276	25361.8	7.11551	25387.6	7.49001	25336
7.56411	26145.5	7.30678	25362.1	7.11942	25387.6	7.49413	25336.7
7.56795	26145.4	7.31079	25363	7.12333	25387.2	7.49825	25338.9
7.57176	26144.3	7.31481	25364.4	7.12725	25389.1	7.50237	25339.8
7.57555	26143.4	7.31883	25367	7.13117	25392.9	7.50649	25341.1
7.57936	26145	7.32285	25365.9	7.13508	25391.7	7.51061	25340.2
7.58317	26147.2	7.32687	25366.7	7.139	25393.2	7.51474	25340.2
7.58698	26147.7	7.33089	25369.6	7.14292	25394.9	7.51886	25344.4
7.59079	26148.6	7.33493	25369.3	7.14685	25393.8	7.52301	25344.8
7.5946	26149.8	7.33897	25371.4	7.15079	25395.9	7.52714	25347
7.59843	26149.4	7.343	25370.5	7.15472	25397.5	7.53128	25343.5
7.60226	26150.7	7.34704	25372.1	7.15865	25398.2	7.53543	25346
7.60608	26148.7	7.35109	25372.8	7.1626	25397.1	7.53958	25348.4
7.6099	26149.3	7.35515	25375.2	7.16655	25398.2	7.54374	25352.2
7.61371	26149.5	7.35919	25375	7.17049	25399.1	7.54788	25351
7.61752	26149.6	7.36322	25375.4	7.17442	25399.5	7.55203	25351.2
7.62132	26149.9	7.36726	25375.7	7.17836	25400.7	7.55617	25350.6
7.62513	26150.2	7.37131	25377.5	7.1823	25403.4	7.56031	25351.7
7.62894	26149.9	7.37538	25379.2	7.18627	25403.1	7.56449	25355.4
7.63279	26149.8	7.37945	25378.6	7.19023	25404.2	7.56867	25353
7.6366	26150.5	7.38349	25378.6	7.19417	25403.2	7.57282	25353.9
7.64042	26152.6	7.38755	25380.3	7.19813	25405.1	7.57697	25355.6
7.64424	26152.5	7.39161	25382.7	7.20208	25406.1	7.58113	25359.2
7.64807	26153.4	7.39566	25384	7.20603	25409.8	7.58529	25358.2
7.65191	26153.6	7.39971	25383.4	7.20998	25408.8	7.58945	25358.1
7.65573	26152.9	7.40378	25380.8	7.21394	25406.5	7.59362	25355.2
7.65956	26153.9	7.40785	25382.7	7.2179	25409.2	7.59779	25356.3
7.66339	26147.6	7.41191	25383.7	7.22187	25409.8	7.60196	25357.7
7.66724	26153.1	7.41598	25385.2	7.22583	25410.4	7.60613	25360
7.67107	26157.2	7.42004	25388.4	7.22978	25415.2	7.6103	25361.6
7.67491	26156.3	7.42411	25388.4	7.23375	25414.2	7.61447	25362.5
7.67875	26156.1	7.42816	25387.5	7.2377	25413.6	7.61863	25361.5
7.68256	26158.3	7.43224	25388.9	7.24167	25416	7.62281	25361.9
7.6864	26152.5	7.4363	25389.9	7.24562	25416.2	7.62697	25363.6
7.69025	26153.7	7.44038	25390.7	7.2496	25418.1	7.63116	25363.3
7.69409	26155.9	7.44447	25391.3	7.25359	25417.7	7.63536	25365
7.69793	26154.1	7.44856	25392.9	7.25757	25419.3	7.63955	25366.4
7.7018	26154.8	7.45265	25395.3	7.26155	25420.5	7.64374	25370.1
7.70568	26155.3	7.45672	25395.9	7.26552	25421	7.64792	25370.8
7.70957	26157.9	7.4608	25397.3	7.26949	25422.3	7.6521	25372.3
7.71341	26158.1	7.46489	25396.2	7.27348	25421.8	7.6563	25370.6
7.71723	26156.5	7.46898	25397.2	7.27746	25422.6	7.66049	25371.8
7.72107	26164.2	7.47307	25399.1	7.28145	25424	7.66468	25374.3
7.72489	26162.2	7.47715	25398.9	7.28543	25425.8	7.66888	25372
7.72874	26161.3	7.48123	25398.4	7.2894	25423.9	7.67306	25373
7.73257	26159.1	7.48531	25399.7	7.29338	25425.6	7.67724	25373.7
7.73641	26159.6	7.4894	25400.6	7.29736	25424.9	7.68143	25376.4
7.74024	26160.1	7.49348	25401.9	7.30134	25427.1	7.68563	25376.7
7.74408	26164.1	7.49759	25401.8	7.30534	25427.5	7.68984	25376.2
7.7479	26160.7	7.50169	25402.7	7.30934	25426.8	7.69404	25378.7
7.75173	26157.1	7.5058	25405.2	7.31334	25431.8	7.69826	25378.6
7.75556	26161.4	7.5099	25405.2	7.31734	25431.3	7.70246	25379
7.75938	26160.2	7.51401	25405.3	7.32134	25429.8	7.70668	25380.8
7.76322	26161.3	7.51814	25405.3	7.32536	25431.2	7.71091	25379.4
7.76705	26166.1	7.52225	25406.3	7.32937	25433.9	7.71513	25378.6
7.7709	26165.8	7.52637	25408.9	7.33339	25435.1	7.71936	25382.7
7.77475	26167.2	7.53051	25409.1	7.33742	25433.8	7.7236	25384.4
7.7786	26164.3	7.5346	25410.9	7.3414	25436.6	7.72779	25385.2
7.78246	26167	7.53859	25410.8	7.34529	25437.2	7.73188	25384.3
7.78631	26169.8	7.54255	25411.1	7.34915	25436.3	7.73595	25385.9
7.79016	26167.2	7.54651	25412.7	7.35301	25437.8	7.74001	25387.6
7.79403	26167	7.55047	25415.2	7.35687	25441	7.74408	25389.3
7.79788	26167.5	7.55445	25416.4	7.36074	25443.6	7.74815	25389.2
7.80174	26167.7	7.55842	25416.3	7.36461	25443	7.75222	25389.5
7.8056	26167.9	7.56238	25415.9	7.36847	25443.4	7.75629	25388.3
7.80946	26170.6	7.56636	25416.8	7.37235	25442.6	7.76037	25391
7.81333	26167.7	7.57033	25418	7.37621	25444	7.76444	25392
7.81719	26165.7	7.5743	25417	7.38008	25444.3	7.76851	25389.8
7.82103	26165.3	7.57829	25419.6	7.38398	25447.4	7.77261	25391.9
7.82489	26166.1	7.58228	25420.6	7.38786	25446.4	7.7767	25394.8
7.82875	26167.5	7.58627	25421	7.39175	25446.8	7.78079	25395.3
7.83258	26168.3	7.59026	25424.1	7.39564	25452.7	7.78488	25395.5
7.83644	26169.1	7.59424	25422.4	7.39952	25451	7.78897	25393.9
7.84029	26170	7.59825	25425.6	7.40342	25452.9	7.79307	25398.3
7.84417	26169.8	7.60222	25426.1	7.40729	25452.6	7.79715	25399.5
7.84804	26174.7	7.6062	25426.4	7.41117	25451.7	7.80123	25401.1
7.8519	26172.3	7.61019	25424.7	7.41505	25451.6	7.80532	25397.8
7.85574	26171.5	7.61416	25427.1	7.41893	25454.2	7.8094	25399.9
7.85961	26172.8	7.61822	25428.5	7.42288	25455.1	7.81356	25402
7.86346	26173	7.62233	25428.3	7.42688	25456.3	7.81777	25400.2
7.86733	26174.3	7.62631	25428.2	7.43076	25455.8	7.82186	25400.5
7.8712	26173.9	7.6303	25429.1	7.43465	25457	7.82595	25401.2
7.87507	26175.7	7.6343	25431	7.43855	25457.5	7.83005	25404.4
7.87895	26176.6	7.63829	25432.2	7.44244	25459.6	7.83414	25404.9
7.88282	26176.3	7.64227	25432.5	7.44632	25460.6	7.83823	25404.3
7.88669	26176.4	7.64627	25433.9	7.45021	25460.4	7.84233	25407.4
7.89054	26178	7.65027	25434.5	7.45411	25462.1	7.84643	25406.8
7.8944	26177.4	7.65427	25434.7	7.45801	25462.7	7.85053	25406.6
7.89825	26177.3	7.65828	25436.2	7.46191	25462.3	7.85465	25410
7.90211	26177.3	7.66228	25436.6	7.46582	25462.2	7.85875	25410.9
7.90597	26177	7.66629	25437.6	7.46972	25462.9	7.86287	25412.2
7.90983	26178.6	7.67032	25440.1	7.47364	25465.7	7.86699	25414.5
7.91359	26181.1	7.67433	25441	7.47755	25467.6	7.87111	25414.5
7.91736	26179.6	7.67834	25442.3	7.48146	25469.1	7.87522	25415.5
7.92115	26180.9	7.68235	25443.5	7.48537	25470	7.87933	25417.1
7.92494	26181.4	7.68637	25443.1	7.48928	25468.4	7.88345	25417.7
7.92872	26181.1	7.69038	25444.2	7.49319	25470.1	7.88757	25418.3
7.93251	26181.1	7.69441	25444.8	7.49712	25470.6	7.8917	25419
7.93628	26181.7	7.69843	25446.3	7.50104	25473.3	7.89583	25419.3
7.94006	26178.1	7.70248	25445.3	7.50498	25471.9	7.89998	25418.8
7.94382	26178.9	7.7065	25445.8	7.50889	25472.1	7.9041	25419.5
7.94758	26180.4	7.71052	25447	7.51281	25472.7	7.90822	25421.3
7.95134	26182.7	7.71455	25448.1	7.51674	25474.2	7.91236	25422.1
7.95511	26182.4	7.71858	25448.3	7.52067	25475.2	7.91649	25421.5
7.95887	26183.4	7.7226	25449	7.52459	25476.3	7.92062	25421.7
7.96264	26184.2	7.72664	25449	7.52852	25476.9	7.92476	25421.2
7.96641	26186	7.73067	25450.2	7.53245	25478.5	7.92889	25422
7.9702	26187.7	7.7347	25451.1	7.53638	25477.5	7.93303	25424.7
7.97399	26184	7.73874	25452.6	7.54031	25479.2	7.93717	25426
7.97778	26186	7.74278	25453.7	7.54425	25480.5	7.94132	25427
7.98157	26188.2	7.74682	25454.7	7.54818	25481.4	7.94546	25428.1
7.98536	26185.7	7.75086	25455.3	7.55212	25482	7.9496	25428.7
7.98916	26185.8	7.7549	25454.9	7.55606	25483.1	7.95375	25426.8
7.99294	26188.1	7.75896	25455.3	7.56001	25481.3	7.9579	25429.4
7.99673	26187	7.763	25456.8	7.56395	25483.6	7.96205	25429.9
8.00057	26186.2	7.76703	25458.3	7.56788	25484.6	7.96619	25432.1
8.00436	26187.7	7.7711	25460.7	7.57184	25486.9	7.97036	25434.5
8.00816	26187.5	7.77516	25460.8	7.5758	25487.1	7.97452	25434.5
8.01196	26187.3	7.77919	25461.8	7.57973	25488.5	7.97866	25435.1
8.01576	26188.9	7.78325	25461	7.58368	25485.9	7.98283	25436.1
8.01956	26187.6	7.78732	25462.3	7.58764	25487.1	7.98699	25437.4
8.02337	26186.6	7.79138	25462.4	7.5916	25489.3	7.99115	25435.4
8.02717	26186	7.79544	25463.5	7.59555	25489.3	7.99532	25437.7
8.03095	26187	7.7995	25464.1	7.59951	25490.4	7.99949	25437.9
8.03474	26184.5	7.80358	25464.2	7.60348	25489.9	8.00367	25438.5
8.03853	26184.4	7.80764	25466.2	7.60744	25492.6	8.00783	25439.8
8.04232	26183.7	7.8117	25467.2	7.6114	25494.2	8.01199	25440.2
8.04612	26183.1	7.81576	25468.8	7.61536	25494.4	8.01616	25443.3
8.04992	26182.2	7.81983	25469.3	7.61932	25495.6	8.02034	25443.1
8.05373	26180.3	7.8239	25469.4	7.62329	25496.5	8.02452	25442.4
8.05755	26180.3	7.82799	25471.8	7.62727	25497.8	8.0287	25445.7
8.06134	26182.6	7.83207	25470.8	7.63124	25496.6	8.03289	25445
8.06514	26185.4	7.83615	25471.4	7.63522	25498.8	8.03708	25444
8.06896	26181.3	7.84023	25474.4	7.6392	25501.6	8.04126	25447.2
8.07277	26179.8	7.84431	25474.9	7.64317	25502.1	8.04544	25447.7
8.07658	26178.9	7.84838	25475.5	7.64714	25503.8	8.04962	25447.1
8.08041	26176.8	7.85248	25476.4	7.65113	25504.1	8.05382	25448.6
8.08421	26174.9	7.85654	25477.3	7.6551	25504.2	8.05799	25450.3
8.08801	26176.8	7.86063	25477.8	7.65908	25503.8	8.06218	25451.8
8.09182	26171.7	7.86473	25477.1	7.66307	25502.9	8.06639	25451.4
8.09565	26167.8	7.86881	25477.4	7.66705	25503.6	8.07058	25451.3
8.09947	26170.1	7.87291	25478.8	7.67104	25505.9	8.07477	25451.8
8.10326	26166.3	7.87699	25480	7.67501	25506.5	8.07896	25453.5
8.10706	26161.7	7.88107	25481.4	7.67899	25507.8	8.08315	25455
8.11086	26163.7	7.88516	25481.8	7.68297	25506.9	8.08734	25456.6
8.11467	26161.9	7.88925	25481.9	7.68696	25506.8	8.09154	25457
8.11849	26163	7.89335	25484.4	7.69095	25510.7	8.09574	25458
8.12231	26161.2	7.89746	25485	7.69496	25511.4	8.09996	25458.6
8.12612	26157.9	7.90156	25486.9	7.69895	25513.8	8.10416	25460
8.12993	26154.3	7.90566	25484.8	7.70295	25510.5	8.10837	25459.1
8.13375	26150.2	7.90977	25485.8	7.70695	25512.7	8.11258	25458.8
8.1376	26141	7.91388	25488.4	7.71096	25514.7	8.1168	25462.1
8.14141	26135.3	7.918	25490	7.71497	25518.2	8.12102	25461.9
8.14523	26128.2	7.9221	25488.9	7.71897	25517	8.12523	25460.8
8.14905	26123.8	7.9262	25490.7	7.72296	25517.2	8.12944	25464.1
8.15288	26117.2	7.93031	25491.3	7.72697	25516.8	8.13365	25465.8
8.15671	26116.6	7.93442	25492.4	7.73097	25518.2	8.13787	25466.6
8.16055	26111.3	7.93849	25494.3	7.73494	25521.3	8.14205	25467.3
8.16439	26110.5	7.94247	25493.5	7.73881	25519.2	8.14612	25467.8
8.16821	26107.1	7.94644	25493.6	7.74268	25520	8.15019	25467.2
8.17204	26106.5	7.9504	25495.4	7.74654	25521.6	8.15425	25469.2
8.17587	26108.1	7.95435	25496.9	7.7504	25524.7	8.15831	25469.1
8.17971	26106.7	7.95832	25496.9	7.75426	25523.8	8.16238	25469.9
8.18355	26106.4	7.96229	25496.2	7.75813	25523.8	8.16645	25468.5
8.18739	26108.2	7.96628	25495.8	7.76202	25521.3	8.17054	25470.2
8.19124	26101.6	7.97028	25497.1	7.76592	25522.5	8.17465	25471.7
8.1951	26102.5	7.97425	25500	7.76978	25523.5	8.17872	25476.6
8.19897	26104.6	7.97823	25500.3	7.77366	25525.8	8.1828	25474.8
8.20285	26096.9	7.98222	25501.4	7.77754	25527.5	8.18689	25475.3
8.2068	26098.7	7.9862	25502.8	7.78142	25527.8	8.19097	25477.7
8.21067	26101.8	7.99017	25502.3	7.7853	25527	8.19505	25477.6
8.21452	26098	7.99414	25502.9	7.78917	25527.8	8.19912	25478
8.21835	26098.2	7.99813	25503.5	7.79305	25529.2	8.20321	25477.9
8.22221	26100.6	8.00212	25503.6	7.79694	25528.9	8.2073	25478.4
8.22608	26102.7	8.00611	25505.9	7.80083	25530.6	8.2114	25481.2
8.22992	26101.8	8.01011	25506.6	7.80472	25531.9	8.2155	25481.2
8.23378	26101.2	8.0141	25508.6	7.80861	25535.1	8.21959	25482.1
8.23765	26100.3	8.01813	25510	7.81254	25535.6	8.22373	25484.5
8.24149	26099.5	8.02224	25510.6	7.81654	25537.6	8.22793	25483.5
8.24534	26100.1	8.02627	25510	7.82046	25535.9	8.23207	25484.1
8.2492	26096.3	8.03026	25511.6	7.82435	25537	8.23616	25486.2
8.25305	26093.3	8.03425	25511.8	7.82825	25539.5	8.24026	25484.1
8.2569	26092.2	8.03826	25511.7	7.83215	25537.6	8.24437	25485.8
8.26074	26094.7	8.04227	25512.6	7.83605	25538.8	8.24848	25486.5
8.2646	26093.2	8.04627	25513.5	7.83995	25539	8.25258	25487.9
8.26846	26092	8.05026	25514.8	7.84384	25541.4	8.25668	25488.1
8.27233	26093.1	8.05426	25514.6	7.84774	25541.9	8.26078	25487.3
8.2762	26090.5	8.05826	25516.6	7.85163	25541.5	8.26488	25491.8
8.28007	26089.2	8.06225	25517.9	7.85553	25543.6	8.26897	25492.1
8.28393	26088.5	8.06626	25517.7	7.85944	25543.5	8.27309	25492
8.28779	26087.7	8.07027	25515.9	7.86334	25543.9	8.2772	25488
8.29168	26086.5	8.07428	25518.1	7.86724	25545.7	8.28131	25490.6
8.29556	26085.7	8.0783	25519.1	7.87116	25544.6	8.28543	25493.6
8.29943	26084.6	8.0823	25519.9	7.87506	25543.6	8.28954	25496.1
8.30331	26085.7	8.08632	25521.7	7.87898	25547.2	8.29366	25496.3
8.30717	26084.7	8.09033	25522.8	7.88289	25549	8.29778	25496.6
8.31105	26085.1	8.09435	25523.9	7.8868	25549.9	8.3019	25497.9
8.31492	26086	8.09837	25523.3	7.89072	25549.1	8.30602	25497.5
8.31882	26083.1	8.10239	25524.3	7.89464	25550.7	8.31014	25497.9
8.32269	26080.2	8.10642	25525.1	7.89856	25552.3	8.31427	25497.9
8.3266	26079.3	8.11044	25526.4	7.90248	25553.8	8.3184	25499
8.33048	26080.3	8.11446	25526.6	7.9064	25553.6	8.32253	25499.7
8.33438	26080.2	8.11849	25527.4	7.91033	25554.2	8.32666	25500.6
8.33827	26080.5	8.12252	25527.4	7.91425	25553.2	8.33079	25501.6
8.34214	26076.6	8.12655	25528.7	7.91818	25555.7	8.33493	25501.7
8.34602	26077.8	8.13058	25529.8	7.9221	25556.5	8.33905	25503
8.3499	26080.1	8.13461	25529.5	7.92603	25554.5	8.34319	25504.5
8.35378	26080.7	8.13865	25530.7	7.92997	25556.4	8.34733	25505.1
8.35767	26080	8.14268	25532.4	7.93389	25558.9	8.35147	25505.8
[truncated: 1,722 more rows]

## Sheet: Supplementary Figure 8
Supplementary Figure 8
DA-G4D					BA-G4D					p-HC-G4D
Adsorption		Desorption			Adsorption		Desorption			Adsorption		Desorption
Relative Pressure (P/Po)	Quantity Adsorbed (mmol/g)	Relative Pressure (P/Po)	Quantity Adsorbed (mmol/g)		Relative Pressure (P/Po)	Quantity Adsorbed (mmol/g)	Relative Pressure (P/Po)	Quantity Adsorbed (mmol/g)		Relative Pressure (P/Po)	Quantity Adsorbed (mmol/g)	Relative Pressure (P/Po)	Quantity Adsorbed (mmol/g)
0.01114	0.32951	0.99457	10.569		0.01049	0.46529	0.98841	14.0567		0.01048	0.51307	0.9898	15.8007
0.03224	0.41586	0.98847	10.1533		0.02996	0.58512	0.98303	13.7297		0.03034	0.63317	0.98509	15.3935
0.06716	0.48755	0.9845	9.51193		0.06486	0.69342	0.97977	13.2208		0.06557	0.73719	0.98208	14.7842
0.07976	0.50516	0.98116	8.84644		0.07918	0.72668	0.97707	12.6487		0.07897	0.76642	0.97919	14.0932
0.10021	0.53255	0.94688	4.2293		0.09997	0.76881	0.95368	7.49789		0.10031	0.80681	0.95421	7.95617
0.12013	0.55535	0.92539	3.07607		0.12017	0.80504	0.91847	4.30601		0.12038	0.84099	0.91692	4.34779
0.13976	0.57645	0.90104	2.41044		0.13988	0.83807	0.90254	3.69457		0.13965	0.87148	0.90151	3.73729
0.16012	0.59728	0.86335	1.9032		0.15981	0.86974	0.87757	3.10138		0.16038	0.90208	0.87676	3.12114
0.17983	0.61659	0.83634	1.71114		0.17981	0.89994	0.85243	2.7252		0.1801	0.93023	0.85272	2.75007
0.20062	0.63657	0.81011	1.57963		0.19988	0.92922	0.8263	2.4629		0.20049	0.95816	0.82789	2.48533
0.25034	0.68625	0.80148	1.53674		0.24908	0.99799	0.80087	2.27179		0.24953	1.02308	0.80098	2.27679
0.30047	0.73469	0.74786	1.3585		0.30003	1.06789	0.74807	1.99421		0.30076	1.09025	0.74911	1.99862
0.35115	0.78496	0.70007	1.23357		0.35033	1.13739	0.69938	1.8119		0.35121	1.1572	0.69984	1.81454
0.4016	0.83627	0.64877	1.12707		0.40017	1.20817	0.64909	1.66618		0.4011	1.22512	0.64977	1.67224
0.4513	0.88873	0.59903	1.04069		0.4506	1.28333	0.59863	1.54704		0.45063	1.29612	0.5993	1.55512
0.50202	0.94535	0.54903	0.96322		0.50015	1.36249	0.54846	1.44616		0.50086	1.37363	0.54906	1.45619
0.55149	1.00635	0.49905	0.89263		0.55001	1.45001	0.49851	1.35734		0.55088	1.45801	0.499	1.36943
0.60175	1.07423	0.44922	0.82099		0.60066	1.54978	0.44869	1.27634		0.60162	1.55456	0.44908	1.29044
0.65255	1.15344	0.39929	0.75844		0.65058	1.66335	0.39888	1.20162		0.6518	1.66553	0.39916	1.21696
0.70205	1.24473	0.34969	0.70036		0.70033	1.80068	0.34906	1.13115		0.70111	1.79734	0.34929	1.14839
0.75215	1.35987	0.30018	0.64357		0.75026	1.97388	0.29916	1.06291		0.75104	1.96757	0.29941	1.08203
0.80285	1.51482	0.25065	0.58536		0.79967	2.20703	0.24927	0.9941		0.80154	2.20064	0.2497	1.0164
0.82324	1.59663	0.18281	0.50558		0.82078	2.33688	0.19975	0.92513		0.82227	2.32905	0.19967	0.94908
0.85319	1.73831	0.12286	0.42327		0.84969	2.55977	0.1399	0.83521		0.85187	2.55491	0.13994	0.86425
0.87736	1.89176	0.07096	0.32952		0.87391	2.81439	0.08222	0.7296		0.87586	2.81194	0.08173	0.76268
0.90262	2.11586				0.8984	3.18205				0.90077	3.19375
0.92615	2.47928				0.92227	3.73039				0.9245	3.77003
0.94987	3.17592				0.94443	4.67052				0.94703	4.79645
0.97741	5.44518				0.96788	6.9599				0.97021	7.29525
0.98232	6.33087				0.97266	7.88734				0.97552	8.34029
0.98988	8.54333				0.98216	10.6607				0.98605	12.2875
0.99457	10.569				0.98841	14.0567				0.9898	15.8007

## Sheet: Supplementary Figure 15,36,37
Supplementary Figure 15
	Diameter (nm)	Error
DA-G4D SADs	119.8	21.875
BA-G4D SADs	138.57	20
p-HC-G4D SADs	51.1	3.33
Supplementary Figure 36
Li+/Mg2+ selectivity for A-PA		Li+/Mg2+ selectivity for A-PA/DA-G4D		Li+/Mg2+ selectivity for A-PA/BA-G4D		Li+/Mg2+ selectivity for A-PA/p-HC-G4D
Operational time (h)	Li+/Mg2+ Selectivity	Operational time (h)	Li+/Mg2+ Selectivity	Operational time (h)	Li+/Mg2+ Selectivity	Operational time (h)	Li+/Mg2+ Selectivity
3	18.7131	1	91.4175	2	66.9315	1	73.829
5	19.0107	3	89.2121	4	66.7483	11	80.8109
7	18.7565	5	88.7783	6	62.2345	17	79.597
9	19.2422	11	85.145	12	70.2319	19	72.4669
13	18.5785	17	101.353	16	66.2214	21	68.773
17	17.5411	19	101.229	18	76.4655	23	69.296
21	17.6226	21	94.962	20	68.9921	--	--
23	16.0985	23	93.1925	22	71.9055	--	--
--	--	--	--	24	69.3577	--	--
Supplementary Figure 37
Commercial (lit)		PEI-based (lit)		LBL (lit)		TMC-PIP-doped (lit)		TMC-PIP-modified (lit)		Other (lit)		This work
Mg2+ rejection (%)	Li+/Mg2+ Selectivity	Mg2+ rejection (%)	Li+/Mg2+ Selectivity	Mg2+ rejection (%)	Li+/Mg2+ Selectivity	Mg2+ rejection (%)	Li+/Mg2+ Selectivity	Mg2+ rejection (%)	Li+/Mg2+ Selectivity	Mg2+ rejection (%)	Li+/Mg2+ Selectivity	Mg2+ rejection (%)	Li+/Mg2+ Selectivity
65	5.1	97	26.7	99	71.4	91.5	12.9	86.5	9.3	46	2.6	98.91	94.91
60	2.8	97.2	33.4	98.9	65.5	93.83	13.46	82	8.1	97.5	25	98.53	116.8
80	2.8	97.3	34.4	99	74.3	97.29	38.82	80	7.5	92	18.8	-60.98	72.19
94	2.2	97.3	34.6	98	61	97.42	58.67	75	6.2	91.5	8	--	--
89	6.1	96.7	28.3	96.5	45.8	96.83	35.2	--	--	--	--	--	--
99.5	76	96.1	24.1	--	--	97.15	52.57	--	--	--	--	--	--
85	3.9	95.1	15.9	--	--	96.49	30.87	--	--	--	--	--	--
99	35	96.1	20.1	--	--	96.7	43.54	--	--	--	--	--	--
86	3.9	95.6	20	--	--	94.85	15.84	--	--	--	--	--	--
98	11.3	95	16.2	--	--	94.54	10.44	--	--	--	--	--	--
89.1	16.9	95	16.4	--	--	90.65	17.89	--	--	--	--	--	--
73.7	6.6	92.3	9.2	--	--	92.72	14.62	--	--	--	--	--	--
85.5	15.4	98.6	57.7	--	--	--	--	--	--	--	--	--	--
86.2	13.1	94.7	14.4	--	--	--	--	--	--	--	--	--	--
86.3	13.9	89.1	12	--	--	--	--	--	--	--	--	--	--
96.6	20.8	84.7	9	--	--	--	--	--	--	--	--	--	--
94.9	19.2	79.6	7	--	--	--	--	--	--	--	--	--	--
94.9	18.5	97.4	36.5	--	--	--	--	--	--	--	--	--	--
96.1	21.7	99.1	82.8	--	--	--	--	--	--	--	--	--	--
95.8	22.7	91.46	12.95	--	--	--	--	--	--	--	--	--	--
51.7	2.3	--	--	--	--	--	--	--	--	--	--	--	--
38.8	1.8	--	--	--	--	--	--	--	--	--	--	--	--
46.9	2.1	--	--	--	--	--	--	--	--	--	--	--	--
51.9	2.3	--	--	--	--	--	--	--	--	--	--	--	--
49.9	2.3	--	--	--	--	--	--	--	--	--	--	--	--

## Sheet: Supplementary Figure 38
Supplementary Figure 38
A-PA/DA-G4D		A-PA/BA-G4D		A-PA/p-HC-G4D		NF90		PAN/DAPP/TMC		Desal DL		Dual-skin layer NF		PES/PSS/PAH (LbL)		MBCN-0.02		PES/CNC-COOH/PA		SPE-PEI600		TFN/PEI-3		Cu-MPD		PA-B2-E3		PSS/PAH2.5 (LbL)
Water Recovery (%)	Li Recovery (%)	Water Recovery (%)	Li Recovery (%)	Water Recovery (%)	Li Recovery (%)	Water Recovery (%)	Li Recovery (%)	Water Recovery (%)	Li Recovery (%)	Water Recovery (%)	Li Recovery (%)	Water Recovery (%)	Li Recovery (%)	Water Recovery (%)	Li Recovery (%)	Water Recovery (%)	Li Recovery (%)	Water Recovery (%)	Li Recovery (%)	Water Recovery (%)	Li Recovery (%)	Water Recovery (%)	Li Recovery (%)	Water Recovery (%)	Li Recovery (%)	Water Recovery (%)	Li Recovery (%)	Water Recovery (%)	Li Recovery (%)
0	0	0	0	0	0	0	0	0	0	0	0	0	0	0	0	0	0	0	0	0	0	0	0	0	0	0	0	0	0
1	1.04192	1	0.97071	1	1.03614	1	0.3117	1	0.92068	1	1.07174	1	0.39485	1	0.26026	1	0.19502	1	0.595	1	0.63915	1	0.3175	1	0.33007	1	0.38245	1	0.25556
2	2.08636	2	1.94442	2	2.07493	2	0.62601	2	1.84397	2	2.14306	2	0.79279	2	0.5229	2	0.3919	2	1.19341	2	1.28162	2	0.63773	2	0.66284	2	0.7676	2	0.51345
3	3.13336	3	2.92121	3	3.11641	3	0.94309	3	2.76994	3	3.21398	3	1.19392	3	0.78799	3	0.59074	3	1.79542	3	1.92754	3	0.96077	3	0.99841	3	1.15579	3	0.77378
4	4.18292	4	3.9011	4	4.16059	4	1.26302	4	3.69862	4	4.28449	4	1.59831	4	1.05559	4	0.79158	4	2.4011	4	2.57695	4	1.28667	4	1.33682	4	1.54708	4	1.03659
5	5.23507	5	4.88411	5	5.20747	5	1.58585	5	4.63004	5	5.35457	5	2.00601	5	1.32574	5	0.99446	5	3.0105	5	3.22992	5	1.61549	5	1.67813	5	1.94152	5	1.30193
6	6.2898	6	5.87027	6	6.25708	6	1.91165	6	5.56421	6	6.42422	6	2.41709	6	1.59851	6	1.19944	6	3.6237	6	3.88649	6	1.9473	6	2.0224	6	2.33917	6	1.56986
7	7.34713	7	6.8596	7	7.30942	7	2.24046	7	6.50119	7	7.49342	7	2.83162	7	1.87395	7	1.40655	7	4.24074	7	4.54673	7	2.28214	7	2.36969	7	2.7401	7	1.84044
8	8.40706	8	7.85213	8	8.3645	8	2.57237	8	7.44096	8	8.56217	8	3.24968	8	2.15212	8	1.61585	8	4.8617	8	5.21069	8	2.6201	8	2.72007	8	3.14438	8	2.11371
9	9.46961	9	8.84789	9	9.42235	9	2.90743	9	8.38357	9	9.63046	9	3.67133	9	2.43308	9	1.82739	9	5.48665	9	5.87844	9	2.96124	9	3.07359	9	3.55208	9	2.38975
10	10.5348	10	9.84689	10	10.483	10	3.24572	10	9.32902	10	10.6983	10	4.09664	10	2.7169	10	2.04122	10	6.11566	10	6.55004	10	3.30563	10	3.43032	10	3.96325	10	2.66862
11	11.6026	11	10.8492	11	11.5463	11	3.58731	11	10.2774	11	11.7656	11	4.52571	11	3.00364	11	2.2574	11	6.7488	11	7.22554	11	3.65333	11	3.79034	11	4.37799	11	2.95038
12	12.673	12	11.8547	12	12.6125	12	3.93227	12	11.2286	12	12.8324	12	4.9586	12	3.29336	12	2.47597	12	7.38614	12	7.90502	12	4.00443	12	4.15371	12	4.79635	12	3.2351
13	13.7461	13	12.8637	13	13.6815	13	4.28068	13	12.1828	13	13.8987	13	5.3954	13	3.58615	13	2.69701	13	8.02777	13	8.58855	13	4.359	13	4.52051	13	5.21843	13	3.52285
14	14.8218	14	13.8759	14	14.7533	14	4.63263	14	13.1399	14	14.9645	14	5.8362	14	3.88207	14	2.92056	14	8.67375	14	9.27621	14	4.71713	14	4.89082	14	5.64429	14	3.81371
15	15.9002	15	14.8916	15	15.8278	15	4.98819	15	14.0999	15	16.0297	15	6.28108	15	4.1812	15	3.1467	15	9.32418	15	9.96806	15	5.07889	15	5.26471	15	6.07402	15	4.10775
16	16.9812	16	15.9106	16	16.9053	16	5.34745	16	15.063	16	17.0944	16	6.73015	16	4.48362	16	3.3755	16	9.97914	16	10.6642	16	5.44437	16	5.64227	16	6.50772	16	4.40504
17	18.0649	17	16.9331	17	17.9855	17	5.71051	17	16.0292	17	18.1585	17	7.18348	17	4.78941	17	3.60701	17	10.6387	17	11.3646	17	5.81367	17	6.02358	17	6.94545	17	4.70568
18	19.1513	18	17.9591	18	19.0686	18	6.07745	18	16.9983	18	19.222	18	7.64119	18	5.09865	18	3.84131	18	11.303	18	12.0695	18	6.18687	18	6.40873	18	7.38733	18	5.00974
19	20.2403	19	18.9885	19	20.1545	19	6.44837	19	17.9706	19	20.285	19	8.10337	19	5.41144	19	4.07847	19	11.972	19	12.7788	19	6.56407	19	6.79782	19	7.83345	19	5.31731
20	21.332	20	20.0215	20	21.2433	20	6.82338	20	18.946	20	21.3473	20	8.57014	20	5.72786	20	4.31859	20	12.646	20	13.4927	20	6.94537	20	7.19093	20	8.28389	20	5.62849
21	22.4264	21	21.058	21	22.335	21	7.20257	21	19.9245	21	22.409	21	9.0416	21	6.04802	21	4.56173	21	13.325	21	14.2113	21	7.33088	21	7.58816	21	8.73878	21	5.94338
22	23.5235	22	22.0981	22	23.4295	22	7.58606	22	20.9062	22	23.4701	22	9.51787	22	6.37201	22	4.80798	22	14.009	22	14.9347	22	7.72071	22	7.98963	22	9.19821	22	6.26206
23	24.6233	23	23.1417	23	24.5269	23	7.97396	23	21.891	23	24.5305	23	9.99907	23	6.69994	23	5.05742	23	14.6983	23	15.6629	23	8.11497	23	8.39543	23	9.66229	23	6.58465
24	25.7257	24	24.1891	24	25.6272	24	8.36639	24	22.8791	24	25.5902	24	10.4853	24	7.03191	24	5.31015	24	15.3928	24	16.396	24	8.51377	24	8.80568	24	10.1311	24	6.91125
25	26.8308	25	25.2401	25	26.7303	25	8.76347	25	23.8705	25	26.6493	25	10.9768	25	7.36804	25	5.56625	25	16.0928	25	17.1341	25	8.91724	25	9.22049	25	10.6049	25	7.24199
26	27.9386	26	26.2947	26	27.8363	26	9.16534	26	24.8651	26	27.7076	26	11.4735	26	7.70845	26	5.82583	26	16.7983	26	17.8774	26	9.32551	26	9.63999	26	11.0836	26	7.57697
27	29.0491	27	27.3531	27	28.9452	27	9.57211	27	25.863	27	28.7652	27	11.9757	27	8.05327	27	6.089	27	17.5096	27	18.626	27	9.73871	27	10.0643	27	11.5675	27	7.91631
28	30.1622	28	28.4153	28	30.057	28	9.98395	28	26.8643	28	29.8221	28	12.4835	28	8.40261	28	6.35585	28	18.2265	28	19.3799	28	10.157	28	10.4935	28	12.0567	28	8.26016
29	31.278	29	29.4812	29	31.1717	29	10.401	29	27.869	29	30.8782	29	12.9971	29	8.75662	29	6.62651	29	18.9494	29	20.1392	29	10.5805	29	10.9278	29	12.5513	29	8.60864
30	32.3965	30	30.5509	30	32.2892	30	10.8234	30	28.877	30	31.9335	30	13.5166	30	9.11544	30	6.9011	30	19.6784	30	20.9041	30	11.0093	30	11.3674	30	13.0515	30	8.9619
31	33.5176	31	31.6245	31	33.4096	31	11.2513	31	29.8885	31	32.988	31	14.0422	31	9.47922	31	7.17974	31	20.4136	31	21.6747	31	11.4437	31	11.8123	31	13.5574	31	9.32008
32	34.6413	32	32.7019	32	34.5329	32	11.6849	32	30.9035	32	34.0416	32	14.5741	32	9.84812	32	7.46256	32	21.1551	32	22.4512	32	11.8838	32	12.2627	32	14.0691	32	9.68335
33	35.7677	33	33.7833	33	35.6591	33	12.1244	33	31.922	33	35.0945	33	15.1124	33	10.2223	33	7.74971	33	21.9031	33	23.2336	33	12.3297	33	12.7188	33	14.5869	33	10.0519
34	36.8966	34	34.8685	34	36.7881	34	12.5699	34	32.944	34	36.1464	34	15.6573	34	10.6019	34	8.04132	34	22.6578	34	24.0221	34	12.7818	34	13.1808	34	15.111	34	10.4258
35	38.0282	35	35.9577	35	37.9199	35	13.0216	35	33.9695	35	37.1975	35	16.2091	35	10.9872	35	8.33756	35	23.4193	35	24.8168	35	13.24	35	13.6488	35	15.6414	35	10.8053
36	39.1623	36	37.0509	36	39.0546	36	13.4798	36	34.9986	36	38.2476	36	16.7679	36	11.3782	36	8.63857	36	24.1879	36	25.6179	36	13.7047	36	14.123	36	16.1785	36	11.1906
37	40.2991	37	38.1481	37	40.1921	37	13.9447	37	36.0314	37	39.2968	37	17.334	37	11.7753	37	8.94455	37	24.9636	37	26.4255	37	14.1761	37	14.6036	37	16.7223	37	11.5819
38	41.4383	38	39.2493	38	41.3325	38	14.4165	38	37.0679	38	40.3451	38	17.9076	38	12.1787	38	9.25565	38	25.7466	38	27.2397	38	14.6544	38	15.0909	38	17.2732	38	11.9795
39	42.5801	39	40.3547	39	42.4756	39	14.8954	39	38.108	39	41.3923	39	18.4889	39	12.5885	39	9.57208	39	26.5373	39	28.0608	39	15.1398	39	15.585	39	17.8313	39	12.3834
40	43.7243	40	41.4641	40	43.6215	40	15.3817	40	39.1518	40	42.4385	40	19.0783	40	13.005	40	9.89404	40	27.3357	40	28.889	40	15.6326	40	16.0862	40	18.3968	40	12.794
41	44.871	41	42.5776	41	44.7701	41	15.8756	41	40.1994	41	43.4836	41	19.6759	41	13.4284	41	10.2217	41	28.1422	41	29.7243	41	16.133	41	16.5947	41	18.9701	41	13.2115
42	46.0201	42	43.6953	42	45.9214	42	16.3775	42	41.2508	42	44.5277	42	20.2821	42	13.8591	42	10.5554	42	28.9568	42	30.567	42	16.6413	42	17.1107	42	19.5513	42	13.6362
43	47.1716	43	44.8172	43	47.0754	43	16.8876	43	42.306	43	45.5707	43	20.8972	43	14.2972	43	10.8953	43	29.7799	43	31.4172	43	17.1579	43	17.6346	43	20.1408	43	14.0684
44	48.3254	44	45.9432	44	48.2321	44	17.4063	44	43.3651	44	46.6125	44	21.5215	44	14.7432	44	11.2416	44	30.6118	44	32.2752	44	17.683	44	18.1666	44	20.7388	44	14.5083
45	49.4815	45	47.0735	45	49.3914	45	17.9339	45	44.4281	45	47.6531	45	22.1552	45	15.1972	45	11.5947	45	31.4526	45	33.1413	45	18.217	45	18.707	45	21.3457	45	14.9563
46	50.6399	46	48.2081	46	50.5532	46	18.4708	46	45.495	46	48.6926	46	22.7989	46	15.6597	46	11.9548	46	32.3026	46	34.0155	46	18.7602	46	19.2562	46	21.9617	46	15.4127
47	51.8005	47	49.3469	47	51.7176	47	19.0174	47	46.5658	47	49.7307	47	23.4529	47	16.131	47	12.3222	47	33.1623	47	34.8981	47	19.313	47	19.8144	47	22.5872	47	15.8779
48	52.9631	48	50.4899	48	52.8845	48	19.5739	48	47.6406	48	50.7676	48	24.1175	48	16.6115	48	12.6973	48	34.0318	48	35.7894	48	19.8758	48	20.3821	48	23.2226	48	16.3523
49	54.1279	49	51.6373	49	54.0538	49	20.141	49	48.7195	49	51.8032	49	24.7932	49	17.1015	49	13.0804	49	34.9114	49	36.6897	49	20.449	49	20.9595	49	23.8681	49	16.8363
50	55.2946	50	52.7891	50	55.2254	50	20.7189	50	49.8024	50	52.8374	50	25.4805	50	17.6017	50	13.472	50	35.8016	50	37.5992	50	21.0331	50	21.5472	50	24.5244	50	17.3303
51	56.4632	51	53.9451	51	56.3994	51	21.3084	51	50.8893	51	53.8702	51	26.1798	51	18.1123	51	13.8723	51	36.7026	51	38.5181	51	21.6285	51	22.1455	51	25.1917	51	17.8347
52	57.6337	52	55.1055	52	57.5755	52	21.9098	52	51.9804	52	54.9015	52	26.8918	52	18.6339	52	14.2819	52	37.6149	52	39.4468	52	22.2359	52	22.7549	52	25.8705	52	18.3502
53	58.8059	53	56.2703	53	58.7538	53	22.5237	53	53.0756	53	55.9314	53	27.6168	53	19.1672	53	14.7012	53	38.5388	53	40.3856	53	22.8557	53	23.376	53	26.5614	53	18.8773
54	59.9797	54	57.4395	54	59.9341	54	23.1509	54	54.1749	54	56.9597	54	28.3557	54	19.7126	54	15.1308	54	39.4748	54	41.3348	54	23.4886	54	24.0091	54	27.2648	54	19.4165
55	61.155	55	58.613	55	61.1164	55	23.7919	55	55.2785	55	57.9864	55	29.1089	55	20.2707	55	15.5712	55	40.4233	55	42.2948	55	24.1353	55	24.6549	55	27.9814	55	19.9686
56	62.3317	56	59.7909	56	62.3005	56	24.4474	56	56.3862	56	59.0114	56	29.8773	56	20.8424	56	16.023	56	41.3848	56	43.266	56	24.7963	56	25.314	56	28.7116	56	20.5341
57	63.5097	57	60.9732	57	63.4863	57	25.1183	57	57.4981	57	60.0348	57	30.6614	57	21.4283	57	16.4868	57	42.3599	57	44.2486	57	25.4726	57	25.9871	57	29.4562	57	21.1139
58	64.6888	58	62.1598	58	64.6736	58	25.8055	58	58.6143	58	61.0564	58	31.4623	58	22.0292	58	16.9635	58	43.349	58	45.2433	58	26.1649	58	26.6748	58	30.2159	58	21.7088
59	65.8688	59	63.3508	59	65.8624	59	26.5097	59	59.7347	59	62.0761	59	32.2807	59	22.6461	59	17.4537	59	44.3528	59	46.2502	59	26.8741	59	27.3779	59	30.9914	59	22.3197
60	67.0495	60	64.5461	60	67.0525	60	27.2321	60	60.8594	60	63.094	60	33.1177	60	23.28	60	17.9583	60	45.3719	60	47.2701	60	27.6012	60	28.0973	60	31.7836	60	22.9476
61	68.2308	61	65.7457	61	68.2436	61	27.9738	61	61.9883	61	64.11	61	33.9742	61	23.9318	61	18.4783	61	46.407	61	48.3032	61	28.3473	61	28.8338	61	32.5932	61	23.5936
62	69.4124	62	66.9495	62	69.4356	62	28.736	62	63.1214	62	65.1239	62	34.8514	62	24.6029	62	19.0148	62	47.4587	62	49.3503	62	29.1137	62	29.5884	62	33.4213	62	24.2588
63	70.5942	63	68.1576	63	70.6283	63	29.5201	63	64.2588	63	66.1357	63	35.7506	63	25.2944	63	19.5689	63	48.5279	63	50.4118	63	29.9015	63	30.3621	63	34.2689	63	24.9448
64	71.7757	64	69.3698	64	71.8214	64	30.3274	64	65.4004	64	67.1453	64	36.6731	64	26.0079	64	20.1418	64	49.6155	64	51.4883	64	30.7122	64	31.1562	64	35.1372	64	25.6528
65	72.9569	65	70.5861	65	73.0146	65	31.1598	65	66.5462	65	68.1527	65	37.6205	65	26.7449	65	20.7351	65	50.7223	65	52.5805	65	31.5475	65	31.9719	65	36.0274	65	26.3846
66	74.1372	66	71.8064	66	74.2076	66	32.0191	66	67.6961	66	69.1577	66	38.5944	66	27.5073	66	21.3503	66	51.8494	66	53.6891	66	32.4091	66	32.8107	66	36.9408	66	27.1421
67	75.3163	67	73.0306	67	75.4001	67	32.9073	67	68.8501	67	70.1603	67	39.5968	67	28.2972	67	21.9893	67	52.9978	67	54.8147	67	33.2989	67	33.674	67	37.8789	67	27.9272
68	76.4939	68	74.2585	68	76.5918	68	33.8268	68	70.0082	68	71.1604	68	40.6297	68	29.1167	68	22.6542	68	54.1687	68	55.9584	68	34.2193	68	34.5636	68	38.8435	68	28.7424
69	77.6694	69	75.49	69	77.782	69	34.7802	69	71.1701	69	72.1578	69	41.6954	69	29.9686	69	23.3473	69	55.3634	69	57.1208	69	35.1728	69	35.4814	69	39.8363	69	29.5903
70	78.8424	70	76.7249	70	78.9705	70	35.7705	70	72.3358	70	73.1525	70	42.7967	70	30.8558	70	24.0712	70	56.5833	70	58.3029	70	36.1621	70	36.4296	70	40.8594	70	30.4741
71	80.0122	71	77.963	71	80.1566	71	36.8013	71	73.5052	71	74.1443	71	43.9365	71	31.7817	71	24.8292	71	57.83	71	59.5057	71	37.1906	71	37.4105	71	41.9151	71	31.3972
72	81.1783	72	79.204	72	81.3397	72	37.8765	72	74.678	72	75.1331	72	45.1182	72	32.7503	72	25.6249	72	59.1052	72	60.7303	72	38.2621	72	38.4269	72	43.0059	72	32.3638
73	82.3398	73	80.4475	73	82.5191	73	39.0007	73	75.8541	73	76.1187	73	46.3457	73	33.7661	73	26.4624	73	60.4108	73	61.978	73	39.3807	73	39.4817	73	44.1348	73	33.3786
74	83.4959	74	81.6933	74	83.6939	74	40.1793	74	77.033	74	77.1011	74	47.6236	74	34.8347	74	27.3468	74	61.7489	74	63.25	74	40.5517	74	40.5785	74	45.3049	74	34.4475
75	84.6455	75	82.9407	75	84.8632	75	41.4188	75	78.2146	75	78.08	75	48.9571	75	35.9625	75	28.284	75	63.1219	75	64.5476	75	41.7808	75	41.7213	75	46.52	75	35.5771
76	85.7876	76	84.1893	76	86.0258	76	42.7268	76	79.3984	76	79.0553	76	50.3524	76	37.1572	76	29.2811	76	64.5325	76	65.8724	76	43.0752	76	42.9145	76	47.7843	76	36.7756
77	86.9206	77	85.4382	77	87.1804	77	44.1125	77	80.5838	77	80.0267	77	51.8168	77	38.4281	77	30.347	77	65.9836	77	67.226	77	44.4431	77	44.1635	77	49.1026	77	38.053
78	88.0431	78	86.6865	78	88.3254	78	45.5874	78	81.7701	78	80.9942	78	53.359	78	39.787	78	31.4922	78	67.4785	78	68.6103	78	45.8948	78	45.4743	78	50.4807	78	39.4217
79	89.153	79	87.9329	79	89.4588	79	47.1654	79	82.9566	79	81.9574	79	54.9896	79	41.2481	79	32.7305	79	69.021	79	70.0271	79	47.4428	79	46.8543	79	51.925	79	40.8972
80	90.2479	80	89.176	80	90.5782	80	48.8643	80	84.1422	80	82.9162	80	56.7213	80	42.8297	80	34.0789	80	70.6154	80	71.4784	80	49.1025	80	48.3117	80	53.4432	80	42.4996
81	91.3248	81	90.4136	81	91.6806	81	50.7068	81	85.3256	81	83.8702	81	58.5703	81	44.5555	81	35.5598	81	72.2662	81	72.9665	81	50.8934	81	49.8568	81	55.0441	81	44.255
82	92.38	82	91.6426	82	92.7619	82	52.723	82	86.505	82	84.8192	82	60.5564	82	46.4568	82	37.2028	82	73.9789	82	74.4936	82	52.8407	82	51.5014	82	56.7385	82	46.1985
83	93.4086	83	92.859	83	93.8171	83	54.953	83	87.6784	83	85.7628	83	62.7052	83	48.5756	83	39.0476	83	75.7591	83	76.062	83	54.9771	83	53.2598	83	58.5388	83	48.3789
84	94.4042	84	94.0563	84	94.839	84	57.4522	84	88.843	84	86.7007	84	65.0494	84	50.9705	84	41.1497	84	77.6127	84	77.6737	84	57.346	84	55.1493	84	60.4595	84	50.8652
85	95.3583	85	95.2246	85	95.8176	85	60.2992	85	89.9949	85	87.6325	85	67.6313	85	53.7244	85	43.5873	85	79.5452	85	79.3304	85	60.0056	85	57.1902	85	62.518	85	53.7593
86	96.259	86	96.3471	86	96.7384	86	63.6058	86	91.1295	86	88.5576	86	70.5044	86	56.9569	86	46.4708	86	81.5602	86	81.0329	86	63.0343	86	59.4067	86	64.7328	86	57.2175
87	97.0904	87	97.3937	87	97.5799	87	67.5368	87	92.2405	87	89.4756	87	73.7336	87	60.8394	87	49.9549	87	83.6578	87	82.7803	87	66.534	87	61.8263	87	67.1262	87	61.4808
88	97.831	88	98.3101	88	98.311	88	72.3081	88	93.3193	88	90.3859	88	77.3799	88	65.5988	88	54.2375	88	85.8272	88	84.5685	88	70.6217	88	64.4778	88	69.7189	88	66.912
89	98.4561	89	99.0134	89	98.8952	89	78.1289	89	94.3553	89	91.2876	89	81.4482	89	71.4505	89	59.5048	89	88.0393	89	86.3885	89	75.3708	89	67.3868	89	72.5243	89	73.9713
90	98.946	90	99.4517	90	99.3098	90	84.7644	90	95.3346	90	92.1801	90	85.7393	90	78.2868	90	65.7678	90	90.2324	90	88.2236	90	80.6316	90	70.5658	90	75.5406	90	82.7847
91	99.2999			91	99.5736			91	96.2415	91	93.0623							91	92.3086	91	90.0459			91	73.9986	91	78.7355
92	99.5406							92	97.0592	92	93.9329							92	94.1573	92	91.8157			92	77.6227	92	82.0269
								93	97.7734	93	94.7905									93	93.4845			93	81.3277	93	85.2971
								94	98.3766	94	95.6332
								95	98.8694	95	96.4582
								96	99.7616	96	97.2622
								97	99.8615	97	98.0399
								98	99.9357	98	98.7826
								99	99.9843	99	99.474

## Sheet: Supplementary Figure 39
Supplementary Figure 39
A-PA/DA-G4D		A-PA/BA-G4D		A-PA/p-HC-G4D		NF90		PAN/DAPP/TMC		Desal DL		Dual-skin layer NF		PES/PSS/PAH (LbL)		MBCN-0.02		PES/CNC-COOH/PA		SPE-PEI600		TFN/PEI-3		Cu-MPD		PA-B2-E3		PSS/PAH2.5 (LbL)
Membrane Area (m2)	Li Recovery (%)	Membrane Area (m2)	Li Recovery (%)	Membrane Area (m2)	Li Recovery (%)	Membrane Area (m2)	Li Recovery (%)	Membrane Area (m2)	Li Recovery (%)	Membrane Area (m2)	Li Recovery (%)	Membrane Area (m2)	Li Recovery (%)	Membrane Area (m2)	Li Recovery (%)	Membrane Area (m2)	Li Recovery (%)	Membrane Area (m2)	Li Recovery (%)	Membrane Area (m2)	Li Recovery (%)	Membrane Area (m2)	Li Recovery (%)	Membrane Area (m2)	Li Recovery (%)	Membrane Area (m2)	Li Recovery (%)	Membrane Area (m2)	Li Recovery (%)
0.04332	0	0.04932	0	0.04285	0	0.35284	0	0.42223	0	0.17708	0	0.09677	0	0.06333	0	0.20823	0	0.27462	0	0.11474	0	0.03802	0	0.07144	0	0.77085	0	0.14606	0
0.0867	1.04192	0.09872	0.97071	0.08576	1.03614	0.70623	0.3117	0.84479	0.92068	0.35423	1.07174	0.1937	0.39485	0.12676	0.26026	0.4168	0.19502	0.54963	0.595	0.22963	0.63915	0.07609	0.3175	0.14299	0.33007	1.5428	0.38245	0.29231	0.25556
0.13013	2.08636	0.14818	1.94442	0.12873	2.07493	1.06019	0.62601	1.26768	1.84397	0.53146	2.14306	0.29077	0.79279	0.1903	0.5229	0.62571	0.3919	0.82503	1.19341	0.34467	1.28162	0.11423	0.63773	0.21464	0.66284	2.31588	0.7676	0.43877	0.51345
0.17363	3.13336	0.19772	2.92121	0.17176	3.11641	1.41472	0.94309	1.69091	2.76994	0.70877	3.21398	0.38799	1.19392	0.25394	0.78799	0.83496	0.59074	1.10083	1.79542	0.45986	1.92754	0.15243	0.96077	0.2864	0.99841	3.0901	1.15579	0.58544	0.77378
0.21719	4.18292	0.24733	3.9011	0.21486	4.16059	1.76985	1.26302	2.11447	3.69862	0.88616	4.28449	0.48537	1.59831	0.31768	1.05559	1.04457	0.79158	1.37704	2.4011	0.57521	2.57695	0.19069	1.28667	0.35827	1.33682	3.8655	1.54708	0.73232	1.03659
0.26081	5.23507	0.29701	4.88411	0.25802	5.20747	2.12559	1.58585	2.53839	4.63004	1.06364	5.35457	0.58292	2.00601	0.38154	1.32574	1.25454	0.99446	1.65368	3.0105	0.69073	3.22992	0.22901	1.61549	0.43025	1.67813	4.64209	1.94152	0.87942	1.30193
0.3045	6.2898	0.34677	5.87027	0.30124	6.25708	2.48194	1.91165	2.96266	5.56421	1.24119	6.42422	0.68062	2.41709	0.44551	1.59851	1.46488	1.19944	1.93074	3.6237	0.80641	3.88649	0.2674	1.9473	0.50235	2.0224	5.41992	2.33917	1.02675	1.56986
0.34826	7.34713	0.39661	6.8596	0.34453	7.30942	2.83893	2.24046	3.38729	6.50119	1.41883	7.49342	0.7785	2.83162	0.50959	1.87395	1.67561	1.40655	2.20824	4.24074	0.92227	4.54673	0.30586	2.28214	0.57456	2.36969	6.199	2.7401	1.1743	1.84044
0.39208	8.40706	0.44653	7.85213	0.38789	8.3645	3.19658	2.57237	3.81229	7.44096	1.59655	8.56217	0.87655	3.24968	0.5738	2.15212	1.88673	1.61585	2.48619	4.8617	1.03829	5.21069	0.34439	2.6201	0.64689	2.72007	6.97936	3.14438	1.32209	2.11371
0.43598	9.46961	0.49654	8.84789	0.43132	9.42235	3.55489	2.90743	4.23767	8.38357	1.77436	9.63046	0.97478	3.67133	0.63812	2.43308	2.09825	1.82739	2.76461	5.48665	1.1545	5.87844	0.38299	2.96124	0.71935	3.07359	7.76105	3.55208	1.47011	2.38975
0.47994	10.5348	0.54663	9.84689	0.47483	10.483	3.91389	3.24572	4.66344	9.32902	1.95226	10.6983	1.07318	4.09664	0.70257	2.7169	2.31018	2.04122	3.04349	6.11566	1.27088	6.55004	0.42166	3.30563	0.79194	3.43032	8.54408	3.96325	1.61838	2.66862
0.52398	11.6026	0.5968	10.8492	0.5184	11.5463	4.27359	3.58731	5.0896	10.2774	2.13025	11.7656	1.17178	4.52571	0.76714	3.00364	2.52253	2.2574	3.32287	6.7488	1.38746	7.22554	0.46041	3.65333	0.86465	3.79034	9.3285	4.37799	1.7669	2.95038
0.56809	12.673	0.64707	11.8547	0.56206	12.6125	4.63401	3.93227	5.51616	11.2286	2.30833	12.8324	1.27056	4.9586	0.83185	3.29336	2.73531	2.47597	3.60273	7.38614	1.50422	7.90502	0.49923	4.00443	0.9375	4.15371	10.1143	4.79635	1.91568	3.2351
0.61229	13.7461	0.69743	12.8637	0.60579	13.6815	4.99517	4.28068	5.94313	12.1828	2.48651	13.8987	1.36954	5.3954	0.89669	3.58615	2.94854	2.69701	3.88311	8.02777	1.62118	8.58855	0.53813	4.359	1.01048	4.52051	10.9016	5.21843	2.06472	3.52285
0.65656	14.8218	0.74788	13.8759	0.6496	14.7533	5.35709	4.63263	6.37052	13.1399	2.66478	14.9645	1.46873	5.8362	0.96166	3.88207	3.16223	2.92056	4.16401	8.67375	1.73834	9.27621	0.57712	4.71713	1.08361	4.89082	11.6904	5.64429	2.21404	3.81371
0.70091	15.9002	0.79843	14.8916	0.69349	15.8278	5.71979	4.98819	6.79833	14.0999	2.84314	16.0297	1.56811	6.28108	1.02678	4.1812	3.37638	3.1467	4.44545	9.32418	1.85571	9.96806	0.61618	5.07889	1.15687	5.26471	12.4807	6.07402	2.36363	4.10775
0.74535	16.9812	0.84908	15.9106	0.73747	16.9053	6.0833	5.34745	7.22659	15.063	3.02161	17.0944	1.66772	6.73015	1.09205	4.48362	3.59102	3.3755	4.72744	9.97914	1.97329	10.6642	0.65533	5.44437	1.23029	5.64227	13.2726	6.50772	2.5135	4.40504
0.78987	18.0649	0.89983	16.9331	0.78154	17.9855	6.44762	5.71051	7.65529	16.0292	3.20017	18.1585	1.76753	7.18348	1.15746	4.78941	3.80615	3.60701	5.00999	10.6387	2.09108	11.3646	0.69457	5.81367	1.30385	6.02358	14.0661	6.94545	2.66366	4.70568
0.83448	19.1513	0.95068	17.9591	0.82569	19.0686	6.8128	6.07745	8.08445	16.9983	3.37884	19.222	1.86758	7.64119	1.22303	5.09865	4.02179	3.84131	5.29312	11.303	2.2091	12.0695	0.7339	6.18687	1.37757	6.40873	14.8612	7.38733	2.81413	5.00974
0.87918	20.2403	1.00165	18.9885	0.86994	20.1545	7.17885	6.44837	8.51408	17.9706	3.55761	20.285	1.96785	8.10337	1.28875	5.41144	4.23796	4.07847	5.57685	11.972	2.32735	12.7788	0.77332	6.56407	1.45145	6.79782	15.6581	7.83345	2.9649	5.31731
0.92398	21.332	1.05272	20.0215	0.91428	21.2433	7.5458	6.82338	8.94419	18.946	3.73649	21.3473	2.06836	8.57014	1.35464	5.72786	4.45466	4.31859	5.8612	12.646	2.44583	13.4927	0.81284	6.94537	1.5255	7.19093	16.4567	8.28389	3.11599	5.62849
0.96887	22.4264	1.10391	21.058	0.95872	22.335	7.91367	7.20257	9.37479	19.9245	3.91548	22.409	2.16912	9.0416	1.4207	6.04802	4.67192	4.56173	6.14617	13.325	2.56455	14.2113	0.85245	7.33088	1.59971	7.58816	17.2571	8.73878	3.2674	5.94338
1.01386	23.5235	1.15522	22.0981	1.00326	23.4295	8.28249	7.58606	9.80589	20.9062	4.09458	23.4701	2.27012	9.51787	1.48692	6.37201	4.88975	4.80798	6.4318	14.009	2.68352	14.9347	0.89217	7.72071	1.6741	7.98963	18.0593	9.19821	3.41914	6.26206
1.05896	24.6233	1.20665	23.1417	1.0479	24.5269	8.65229	7.97396	10.2375	21.891	4.27379	24.5305	2.37139	9.99907	1.55333	6.69994	5.10817	5.05742	6.71809	14.6983	2.80275	15.6629	0.93199	8.11497	1.74866	8.39543	18.8635	9.66229	3.57123	6.58465
1.10416	25.7257	1.2582	24.1891	1.09265	25.6272	9.02311	8.36639	10.6697	22.8791	4.45311	25.5902	2.47292	10.4853	1.61992	7.03191	5.3272	5.31015	7.00507	15.3928	2.92223	16.396	0.97191	8.51377	1.82341	8.80568	19.6696	10.1311	3.72367	6.91125
1.14946	26.8308	1.30989	25.2401	1.1375	26.7303	9.39496	8.76347	11.1023	23.8705	4.63256	26.6493	2.57473	10.9768	1.6867	7.36804	5.54685	5.56625	7.29276	16.0928	3.04199	17.1341	1.01195	8.91724	1.89835	9.22049	20.4778	10.6049	3.87647	7.24199
1.19488	27.9386	1.3617	26.2947	1.18248	27.8363	9.7679	9.16534	11.5356	24.8651	4.81212	27.7076	2.67682	11.4735	1.75367	7.70845	5.76716	5.82583	7.58118	16.7983	3.16203	17.8774	1.0521	9.32551	1.97348	9.63999	21.288	11.0836	4.02965	7.57697
1.24042	29.0491	1.41366	27.3531	1.22756	28.9452	10.1419	9.57211	11.9694	25.863	4.99181	28.7652	2.7792	11.9757	1.82085	8.05327	5.98813	6.089	7.87035	17.5096	3.28235	18.626	1.09237	9.73871	2.04882	10.0643	22.1003	11.5675	4.18321	7.91631
1.28607	30.1622	1.46576	28.4153	1.27277	30.057	10.5171	9.98395	12.4038	26.8643	5.17163	29.8221	2.88189	12.4835	1.88823	8.40261	6.20979	6.35585	8.16031	18.2265	3.40296	19.3799	1.13276	10.157	2.12436	10.4935	22.9149	12.0567	4.33717	8.26016
1.33185	31.278	1.518	29.4812	1.31811	31.1717	10.8935	10.401	12.8387	27.869	5.35157	30.8782	2.98489	12.9971	1.95583	8.75662	6.43216	6.62651	8.45106	18.9494	3.52389	20.1392	1.17328	10.5805	2.20012	10.9278	23.7318	12.5513	4.49154	8.60864
1.37776	32.3965	1.5704	30.5509	1.36357	32.2892	11.2711	10.8234	13.2743	28.877	5.53164	31.9335	3.08821	13.5166	2.02365	9.11544	6.65528	6.9011	8.74265	19.6784	3.64512	20.9041	1.21393	11.0093	2.2761	11.3674	24.551	13.0515	4.64633	8.9619
1.42379	33.5176	1.62295	31.6245	1.40917	33.4096	11.65	11.2513	13.7106	29.8885	5.71185	32.988	3.19187	14.0422	2.0917	9.47922	6.87915	7.17974	9.03509	20.4136	3.76668	21.6747	1.25471	11.4437	2.35231	11.8123	25.3727	13.5574	4.80156	9.32008
1.46997	34.6413	1.67566	32.7019	1.4549	34.5329	12.0302	11.6849	14.1474	30.9035	5.8922	34.0416	3.29587	14.5741	2.15999	9.84812	7.10382	7.46256	9.32841	21.1551	3.88858	22.4512	1.29563	11.8838	2.42875	12.2627	26.1968	14.0691	4.95723	9.68335
1.51628	35.7677	1.72855	33.7833	1.50078	35.6591	12.4117	12.1244	14.585	31.922	6.07269	35.0945	3.40023	15.1124	2.22853	10.2223	7.32931	7.74971	9.62266	21.9031	4.01082	23.2336	1.3367	12.3297	2.50544	12.7188	27.0236	14.5869	5.11338	10.0519
1.56274	36.8966	1.78161	34.8685	1.5468	36.7881	12.7947	12.5699	15.0232	32.944	6.25332	36.1464	3.50496	15.6573	2.29732	10.6019	7.55565	8.04132	9.91785	22.6578	4.13342	24.0221	1.37791	12.7818	2.58238	13.1808	27.8531	15.111	5.27	10.4258
1.60935	38.0282	1.83485	35.9577	1.59298	37.9199	13.1792	13.0216	15.4621	33.9695	6.4341	37.1975	3.61008	16.2091	2.36638	10.9872	7.78287	8.33756	10.214	23.4193	4.25638	24.8168	1.41928	13.24	2.65958	13.6488	28.6854	15.6414	5.42712	10.8053
1.65612	39.1623	1.88827	37.0509	1.63932	39.0546	13.5651	13.4798	15.9017	34.9986	6.61503	38.2476	3.7156	16.7679	2.43572	11.3782	8.01101	8.63857	10.5112	24.1879	4.37973	25.6179	1.46081	13.7047	2.73706	14.123	29.5205	16.1785	5.58476	11.1906
1.70305	40.2991	1.9419	38.1481	1.68582	40.1921	13.9527	13.9447	16.3421	36.0314	6.79611	39.2968	3.82153	17.334	2.50534	11.7753	8.24009	8.94455	10.8095	24.9636	4.50348	26.4255	1.50251	14.1761	2.81482	14.6036	30.3587	16.7223	5.74292	11.5819
1.75015	41.4383	1.99572	39.2493	1.7325	41.3325	14.3418	14.4165	16.7833	37.0679	6.97736	40.3451	3.92789	17.9076	2.57526	12.1787	8.47017	9.25565	11.1088	25.7466	4.62764	27.2397	1.54438	14.6544	2.89287	15.0909	31.2	17.2732	5.90165	11.9795
1.79743	42.5801	2.04976	40.3547	1.77935	42.4756	14.7327	14.8954	17.2252	38.108	7.15877	41.3923	4.0347	18.4889	2.64549	12.5885	8.70128	9.57208	11.4093	26.5373	4.75223	28.0608	1.58643	15.1398	2.97122	15.585	32.0445	17.8313	6.06094	12.3834
1.84489	43.7243	2.10402	41.4641	1.82639	43.6215	15.1254	15.3817	17.668	39.1518	7.34034	42.4385	4.14198	19.0783	2.71605	13.005	8.93346	9.89404	11.711	27.3357	4.87725	28.889	1.62867	15.6326	3.04989	16.0862	32.8924	18.3968	6.22083	12.794
1.89254	44.871	2.1585	42.5776	1.87362	44.7701	15.5199	15.8756	18.1116	40.1994	7.52209	43.4836	4.24974	19.6759	2.78694	13.4284	9.16675	10.2217	12.0139	28.1422	5.00274	29.7243	1.67111	16.133	3.12889	16.5947	33.7437	18.9701	6.38134	13.2115
1.94038	46.0201	2.21322	43.6953	1.92106	45.9214	15.9164	16.3775	18.556	41.2508	7.70402	44.5277	4.35801	20.2821	2.85818	13.8591	9.40122	10.5554	12.318	28.9568	5.12871	30.567	1.71375	16.6413	3.20823	17.1107	34.5987	19.5513	6.54248	13.6362
1.98844	47.1716	2.2682	44.8172	1.96871	47.0754	16.3149	16.8876	19.0014	42.306	7.88612	45.5707	4.4668	20.8972	2.92979	14.2972	9.6369	10.8953	12.6236	29.7799	5.25517	31.4172	1.75661	17.1579	3.28792	17.6346	35.4575	20.1408	6.7043	14.0684
2.03671	48.3254	2.32343	45.9432	2.01657	48.2321	16.7155	17.4063	19.4476	43.3651	8.06842	46.6125	4.57615	21.5215	3.00179	14.7432	9.87385	11.2416	12.9305	30.6118	5.38215	32.2752	1.79968	17.683	3.36799	18.1666	36.3202	20.7388	6.86681	14.5083
2.08521	49.4815	2.37894	47.0735	2.06467	49.3914	17.1183	17.9339	19.8948	44.4281	8.2509	47.6531	4.68608	22.1552	3.07418	15.1972	10.1121	11.5947	13.2388	31.4526	5.50966	33.1413	1.84299	18.217	3.44844	18.707	37.187	21.3457	7.03005	14.9563
2.13394	50.6399	2.43473	48.2081	2.11301	50.5532	17.5234	18.4708	20.3431	45.495	8.43358	48.6926	4.79661	22.7989	3.147	15.6597	10.3518	11.9548	13.5487	32.3026	5.63774	34.0155	1.88655	18.7602	3.5293	19.2562	38.0582	21.9617	7.19404	15.4127
2.18293	51.8005	2.49081	49.3469	2.1616	51.7176	17.9309	19.0174	20.7923	46.5658	8.61647	49.7307	4.90777	23.4529	3.22025	16.131	10.593	12.3222	13.8602	33.1623	5.76641	34.8981	1.93036	19.313	3.61057	19.8144	38.9338	22.5872	7.35882	15.8779
2.23217	52.9631	2.54722	50.4899	2.21045	52.8845	18.341	19.5739	21.2426	47.6406	8.79957	50.7676	5.0196	24.1175	3.29397	16.6115	10.8356	12.6973	14.1733	34.0318	5.89569	35.7894	1.97444	19.8758	3.6923	20.3821	39.8141	23.2226	7.52442	16.3523
2.28168	54.1279	2.60395	51.6373	2.25958	54.0538	18.7538	20.141	21.6939	48.7195	8.98288	51.8032	5.13212	24.7932	3.36818	17.1015	11.08	13.0804	14.4882	34.9114	6.02561	36.6897	2.0188	20.449	3.77448	20.9595	40.6994	23.8681	7.69088	16.8363
2.33148	55.2946	2.66102	52.7891	2.30901	55.2254	19.1694	20.7189	22.1464	49.8024	9.16642	52.8374	5.24537	25.4805	3.4429	17.6017	11.326	13.472	14.8049	35.8016	6.1562	37.5992	2.06346	21.0331	3.85715	21.5472	41.5898	24.5244	7.85824	17.3303
2.38158	56.4632	2.71846	53.9451	2.35874	56.3994	19.588	21.3084	22.6001	50.8893	9.35018	53.8702	5.3594	26.1798	3.51816	18.1123	11.5737	13.8723	15.1235	36.7026	6.28749	38.5181	2.10843	21.6285	3.94033	22.1455	42.4857	25.1917	8.02655	17.8347
2.43199	57.6337	2.77629	55.1055	2.40879	57.5755	20.0097	21.9098	23.055	51.9804	9.53419	54.9015	5.47424	26.8918	3.59398	18.6339	11.8234	14.2819	15.4441	37.6149	6.41952	39.4468	2.15372	22.2359	4.02405	22.7549	43.3872	25.8705	8.19584	18.3502
2.48274	58.8059	2.83452	56.2703	2.45919	58.7538	20.4347	22.5237	23.5112	53.0756	9.71844	55.9314	5.58993	27.6168	3.67041	19.1672	12.0751	14.7012	15.7669	38.5388	6.55232	40.3856	2.19937	22.8557	4.10833	23.376	44.2948	26.5614	8.36618	18.8773
2.53384	59.9797	2.89318	57.4395	2.50995	59.9341	20.8632	23.1509	23.9686	54.1749	9.90294	56.9597	5.70653	28.3557	3.74748	19.7126	12.3289	15.1308	16.0919	39.4748	6.68594	41.3348	2.24539	23.4886	4.19321	24.0091	45.2087	27.2648	8.53761	19.4165
2.58531	61.155	2.95229	58.613	2.56109	61.1164	21.2954	23.7919	24.4275	55.2785	10.0877	57.9864	5.8241	29.1089	3.82522	20.2707	12.5849	15.5712	16.4193	40.4233	6.82042	42.2948	2.29179	24.1353	4.27871	24.6549	46.1292	27.9814	8.71019	19.9686
2.63718	62.3317	3.01188	59.7909	2.61263	62.3005	21.7316	24.4474	24.8878	56.3862	10.2728	59.0114	5.94268	29.8773	3.90368	20.8424	12.8433	16.023	16.7492	41.3848	6.95581	43.266	2.33861	24.7963	4.36488	25.314	47.0568	28.7116	8.88399	20.5341
2.68947	63.5097	3.07199	60.9732	2.66461	63.4863	22.172	25.1183	25.3496	57.4981	10.4581	60.0348	6.06234	30.6614	3.98291	21.4283	13.1043	16.4868	17.0817	42.3599	7.09215	44.2486	2.38587	25.4726	4.45176	25.9871	47.9919	29.4562	9.05907	21.1139
2.7422	64.6888	3.13264	62.1598	2.71704	64.6736	22.6168	25.8055	25.8129	58.6143	10.6437	61.0564	6.18316	31.4623	4.06295	22.0292	13.368	16.9635	17.4171	43.349	7.2295	45.2433	2.43359	26.1649	4.53938	26.6748	48.9349	30.2159	9.2355	21.7088
2.7954	65.8688	3.19388	63.3508	2.76996	65.8624	23.0664	26.5097	26.2778	59.7347	10.8296	62.0761	6.30521	32.2807	4.14386	22.6461	13.6345	17.4537	17.7555	44.3528	7.36792	46.2502	2.48182	26.8741	4.62779	27.3779	49.8864	30.9914	9.41337	22.3197
2.84912	67.0495	3.25573	64.5461	2.82341	67.0525	23.5212	27.2321	26.7445	60.8594	11.0159	63.094	6.42857	33.1177	4.2257	23.28	13.9042	17.9583	18.097	45.3719	7.50748	47.2701	2.53058	27.6012	4.71705	28.0973	50.8468	31.7836	9.59277	22.9476
2.90337	68.2308	3.31826	65.7457	2.87741	68.2436	23.9814	27.9738	27.2129	61.9883	11.2024	64.11	6.55334	33.9742	4.30854	23.9318	14.1771	18.4783	18.442	46.407	7.64825	48.3032	2.57992	28.3473	4.80721	28.8338	51.8167	32.5932	9.77378	23.5936
2.9582	69.4124	3.3815	66.9495	2.93202	69.4356	24.4476	28.736	27.6832	63.1214	11.3893	65.1239	6.67962	34.8514	4.39246	24.6029	14.4537	19.0148	18.7907	47.4587	7.79032	49.3503	2.62987	29.1137	4.89834	29.5884	52.7969	33.4213	9.95652	24.2588
3.01366	70.5942	3.44552	68.1576	2.98727	70.6283	24.9201	29.5201	28.1555	64.2588	11.5766	66.1357	6.80753	35.7506	4.47755	25.2944	14.7341	19.5689	19.1432	48.5279	7.93375	50.4118	2.68049	29.9015	4.99049	30.3621	53.788	34.2689	10.1411	24.9448
3.06979	71.7757	3.51037	69.3698	3.04321	71.8214	25.3996	30.3274	28.6298	65.4004	11.7643	67.1453	6.93721	36.6731	4.56389	26.0079	15.0187	20.1418	19.5	49.6155	8.07866	51.4883	2.73182	30.7122	5.08376	31.1562	54.7909	35.1372	10.3277	25.6528
3.12665	72.9569	3.57612	70.5861	3.09992	73.0146	25.8866	31.1598	29.1062	66.5462	11.9523	68.1527	7.06879	37.6205	4.6516	26.7449	15.3079	20.7351	19.8613	50.7223	8.22515	52.5805	2.78394	31.5475	5.17822	31.9719	55.8065	36.0274	10.5163	26.3846
3.1843	74.1372	3.64287	71.8064	3.15744	74.2076	26.3817	32.0191	29.585	67.6961	12.1407	69.1577	7.20245	38.5944	4.74081	27.5073	15.602	21.3503	20.2275	51.8494	8.37334	53.6891	2.83691	32.4091	5.27397	32.8107	56.8357	36.9408	10.7072	27.1421
3.2428	75.3163	3.71069	73.0306	3.21586	75.4001	26.8859	32.9073	30.0662	68.8501	12.3296	70.1603	7.33837	39.5968	4.83165	28.2972	15.9015	21.9893	20.599	52.9978	8.52336	54.8147	2.8908	33.2989	5.37112	33.674	57.8797	37.8789	10.9006	27.9272
3.30224	76.4939	3.77969	74.2585	3.27525	76.5918	27.3998	33.8268	30.5499	70.0082	12.5189	71.1604	7.47677	40.6297	4.92428	29.1167	16.207	22.6542	20.9764	54.1687	8.67537	55.9584	2.94571	34.2193	5.46979	34.5636	58.9398	38.8435	11.0966	28.7424
3.36271	77.6694	3.84998	75.49	3.33572	77.782	27.9246	34.7802	31.0363	71.1701	12.7087	72.1578	7.6179	41.6954	5.0189	29.9686	16.5191	23.3473	21.3601	55.3634	8.82952	57.1208	3.00175	35.1728	5.57011	35.4814	60.0175	39.8363	11.2955	29.5903
3.4243	78.8424	3.92172	76.7249	3.39738	78.9705	28.4615	35.7705	31.5256	72.3358	12.899	73.1525	7.76204	42.7967	5.11572	30.8558	16.8385	24.0712	21.7507	56.5833	8.98601	58.3029	3.05902	36.1621	5.67225	36.4296	61.1144	40.8594	11.4975	30.4741
3.48714	80.0122	3.99505	77.963	3.46036	80.1566	29.0118	36.8013	32.0179	73.5052	13.0898	74.1443	7.90954	43.9365	5.21499	31.7817	17.1661	24.8292	22.149	57.83	9.14506	59.5057	3.11767	37.1906	5.77639	37.4105	62.2323	41.9151	11.7028	31.3972
3.55138	81.1783	4.07017	79.204	3.5248	81.3397	29.5772	37.8765	32.5135	74.678	13.2812	75.1331	8.06078	45.1182	5.31703	32.7503	17.5028	25.6249	22.5558	59.1052	9.30691	60.7303	3.17787	38.2621	5.88273	38.4269	63.3736	43.0059	11.9119	32.3638
3.61716	82.3398	4.14731	80.4475	3.59089	82.5191	30.1597	39.0007	33.0126	75.8541	13.4731	76.1187	8.21622	46.3457	5.42218	33.7661	17.8499	26.4624	22.9721	60.4108	9.47185	61.978	3.23981	39.3807	5.99151	39.4817	64.5407	44.1348	12.1251	33.3786
3.6847	83.4959	4.22674	81.6933	3.65885	83.6939	30.7617	40.1793	33.5154	77.033	13.6657	77.1011	8.37644	47.6236	5.53089	34.8347	18.2088	27.3468	23.3989	61.7489	9.64021	63.25	3.30373	40.5517	6.10303	40.5785	65.7366	45.3049	12.3427	34.4475
3.75421	84.6455	4.30878	82.9407	3.72894	84.8632	31.386	41.4188	34.0222	78.2146	13.8589	78.08	8.54211	48.9571	5.64368	35.9625	18.5812	28.284	23.8377	63.1219	9.81237	64.5476	3.36991	41.7808	6.21761	41.7213	66.9649	46.52	12.5654	35.5771
3.82599	85.7876	4.39384	84.1893	3.80146	86.0258	32.0362	42.7268	34.5333	79.3984	14.0529	79.0553	8.71405	50.3524	5.76123	37.1572	18.9694	29.2811	24.29	64.5325	9.98878	65.8724	3.43871	43.0752	6.33565	42.9145	68.2297	47.7843	12.7937	36.7756
3.90039	86.9206	4.48244	85.4382	3.87682	87.1804	32.7169	44.1125	35.049	80.5838	14.2476	80.0267	8.89329	51.8168	5.88436	38.4281	19.3761	30.347	24.7578	65.9836	10.17	67.226	3.51056	44.4431	6.45763	44.1635	69.5361	49.1026	13.0282	38.053
3.97782	88.0431	4.57521	86.6865	3.95551	88.3254	33.4339	45.5874	35.5698	81.7701	14.443	80.9942	9.08113	53.359	6.01413	39.787	19.8048	31.4922	25.2435	67.4785	10.3566	68.6103	3.58601	45.8948	6.58414	45.4743	70.8902	50.4807	13.2697	39.4217
4.05884	89.153	4.673	87.9329	4.03816	89.4588	34.1948	47.1654	36.0962	82.9566	14.6394	81.9574	9.27925	54.9896	6.15195	41.2481	20.26	32.7305	25.7501	69.021	10.5495	70.0271	3.6658	47.4428	6.71588	46.8543	72.2995	51.925	13.5193	40.8972
4.14414	90.2479	4.77692	89.176	4.1256	90.5782	35.0098	48.8643	36.6285	84.1422	14.8367	82.9162	9.48982	56.7213	6.29966	42.8297	20.7478	34.0789	26.2814	70.6154	10.7494	71.4784	3.75085	49.1025	6.85375	48.3117	73.7733	53.4432	13.7781	42.4996
4.23464	91.3248	4.88849	90.4136	4.21893	91.6806	35.8928	50.7068	37.1674	85.3256	15.035	83.8702	9.7158	58.5703	6.45985	44.5555	21.2765	35.5598	26.8422	72.2662	10.9578	72.9665	3.84246	50.8934	6.99887	49.8568	75.3235	55.0441	14.0475	44.255
4.33156	92.38	5.00985	91.6426	4.31967	92.7619	36.864	52.723	37.7137	86.505	15.2344	84.8192	9.96125	60.5564	6.63615	46.4568	21.8578	37.2028	27.4388	73.9789	11.1758	74.4936	3.94241	52.8407	7.15266	51.5014	76.965	56.7385	14.3292	46.1985
4.43658	93.4086	5.14416	92.859	4.42997	93.8171	37.953	54.953	38.268	87.6784	15.435	85.7628	10.232	62.7052	6.83395	48.5756	22.5085	39.0476	28.0798	75.7591	11.4055	76.062	4.05326	54.9771	7.31701	53.2598	78.7174	58.5388	14.6254	48.3789
4.55208	94.4042	5.29629	94.0563	4.553	94.839	39.2064	57.4522	38.8314	88.843	15.6369	86.7007	10.5366	65.0494	7.06158	50.9705	23.2542	41.1497	28.7768	77.6127	11.6492	77.6737	4.17886	57.346	7.49437	55.1493	80.6069	60.4595	14.9388	50.8652
4.68151	95.3583	5.47418	95.2246	4.69359	95.8176	40.7014	60.2992	39.405	89.9949	15.8403	87.6325	10.8885	67.6313	7.33262	53.7244	24.1347	43.5873	29.5461	79.5452	11.9101	79.3304	4.32521	60.0056	7.68805	57.1902	82.6687	62.518	15.2729	53.7593
4.83	96.259	5.69168	96.3471	4.85944	96.7384	42.5756	63.6058	39.9901	91.1295	16.0453	88.5576	11.3094	70.5044	7.67051	56.9569	25.2144	46.4708	30.411	81.5602	12.1922	81.0329	4.50218	63.0343	7.90258	59.4067	84.9505	64.7328	15.6322	57.2175
5.00536	97.0904	5.97419	97.3937	5.06306	97.5799	45.0992	67.5368	40.5885	92.2405	16.2522	89.4756	11.8369	73.7336	8.11831	60.8394	26.5988	49.9549	31.406	83.6578	12.5011	82.7803	4.72677	66.534	8.14419	61.8263	87.5184	67.1262	16.0223	61.4808
5.21918	97.831	6.36689	98.3101	5.32418	98.311	48.8509	72.3081	41.2022	93.3193	16.461	90.3859	12.5367	77.3799	8.7595	65.5988	28.4578	54.2375	32.5812	85.8272	12.8444	84.5685	5.02911	70.6217	8.42146	64.4778	90.4657	69.7189	16.4507	66.912
5.48746	98.4561	6.93042	99.0134	5.66976	98.8952	55.1468	78.1289	41.8338	94.3553	16.6722	91.2876	13.5204	81.4482	9.75401	71.4505	31.0436	59.5048	34.0094	88.0393	13.2325	86.3885	5.46048	75.3708	8.74614	67.3868	93.9196	72.5243	16.9271	73.9713
5.82893	98.946			6.12681	99.3098			42.4867	95.3346	16.8862	92.1801							35.7844	90.2324	13.6793	88.2236			9.13344	70.5658	98.042	75.5406	17.4639	82.7847
6.26098	99.2999							43.1653	96.2415	17.1033	93.0623							38.0155	92.3086	14.2028	90.0459			9.60226	73.9986	103.056	78.7355
								43.8756	97.0592	17.3242	93.9329									14.8259	91.8157			10.1727	77.6227	109.193	82.0269
								44.6258	97.7734	17.5498	94.7905
								45.4281	98.3766	17.7812	95.6332
								46.3009	98.8694	18.0203	96.4582
								47.2743	99.7616	18.2699	97.2622
								48.4026	99.8615	18.5356	98.0399
								49.8018	99.9357	18.8294	98.7826
